# Supplementary material for: Multimodal data deep learning method for predicting symptomatic pneumonitis caused by lung cancer radiotherapy combined with immunotherapy
Source: Front Immunol. 2025 Jan 8;15:1492399. doi: 10.3389/fimmu.2024.1492399 (PMC11751032; doi:10.3389/fimmu.2024.1492399)
Supplement: Supplementary file 5 [file Table2.xlsx]

## Sheet: Sheet1
病历号	姓名	年龄	性别（1男/2女）	PS评分	吸烟（是1/否2）	吸烟年限	每日吸烟支数	既往有无肺部疾病	病理	诊断	cTNM分期	基因检测	化疗时间	化疗方案	化疗周期	放疗部位	开始放疗时间	放疗剂量	PD-1所用周期	PD-1药物	开始用PD-1时间	近期疗效	生存时间	复发时间	进展时间	毒副反应		放疗前				放疗中				放疗后
																											NLR	PLR	LMR	SII（10^9）	NLR	PLR	LMR	SII（10^9）	NLR	PLR	LMR	SII（10^9）	V5%	V20%	V30%	MLD
793677	曲文仲	62岁	男	1	是	40年	20支	无	鳞癌	左肺癌化疗后 纵膈淋巴结转移 左侧胸腔积液	T2N2M1		2019.2.	（泽菲+铂类）2+（培美曲塞+铂类）2+（健择+洛铂）1+TP1	6周期	肺	2019.8.26	肺5600cGy/200cGy/28f	3周期	信迪利单抗	2019.9.6	SD	2019.2-2021.5	无	2019.9左侧胸腔积液 2020.1双侧胸腔积液	无	3.2	367.9	2	1556.4	5.8	420.9	1.2	2100.4	6	631.4	1.2	1944.6	24	12	10	7.94
724637	王宗生	58岁	男	2	是	40年	25支	无	小细胞癌	右肺癌 多发淋巴结转移 胸膜转移 肝转移 肾上腺转移可能	T4N2M1		2018.4.16	EP7+IP1+TP2	10周期	肺	2019.2.20	肺6000cGy/200cGy/30f	5周期	信迪利单抗	2019.7.5	PR	2018.2-2019.11	2018.12病灶增大2019.2病灶继续增大	2018.4右侧胸腔及腹腔积液 2018.9骨转移2019.7右肾上腺转移	2级肺炎	2.7	270.8	1.3	785.2	5.8	231.8	1.4	1191.5	5.6	308.1	1.2	1266.3	50	25	20	15.71
762914	刘铭	73岁	女	1	否			无	小细胞癌	右肺癌 右侧胸腔积液 肝转移 心包积液 右肾上腺转移 脑转移 脾转移可能	T2N0M1		2019.1.11	EP1	1周期	肺	2019.2.19	肺4000cGy/22f	4周期	卡瑞利珠单抗	2019.3.8	SD	2019.1-2019.11	无	2019.1右侧胸腔积液 心包积液 肝转移 右侧肾上腺转移 脾转移 脑转移	IV度骨髓抑制	3.8	108.5	2.2	733.3	9.4	163	0.6	704.3	7.4	248.8	0.8	758.8	36.03	17.12	9.23	8.42
749215	韩世愈	56岁	女	0	否			无	腺癌	右肺癌	T1N0M0	基因检测未见突变	2018.11.7	PC4	4周期	肺	2018.12.10	肺5600cGy/200cGy/28f	5周期	帕博利珠单抗	2018.11.8	SD	2018.10-2020.3	无	2018.10双侧胸腔积液 2018.11心包积液 纵膈多发淋巴结转移	无	1.1	73	20.4	160	3.5	193.5	1.5	520.5	5.8	128.2	1.2	578.2	43.88	19.59	12.91	11.15
819273	蒙佰林	62岁	男	1	是	40年	10支	无	非小细胞鳞癌	左肺癌 脑转移	T2N1M1		2020.9.14	TP6周期 多西他赛+卡铂1周期	7周期	肺	2020.9.29	肺4000cGy/200cGy/20f+缩野2420cGy/220cGy/11f	6周期	卡瑞利珠单抗	2020.9.17	PR	2020.8-2021.5	2021.5.21病灶增大	2021.5.21左侧胸腔积液	1级肺炎	2.3	175.6	2	519.7	7.2	187.8	1.5	1104.3	2.6	176	2	665.4	32	18	16	11.06
819630	康栋山	71岁	男	1	否			无	小细胞肺癌	左肺癌放化疗后	T2N3M0		2020.5.14	具体药物，剂量不详	7周期	肺	2020.8.11	肺6000cGy/200cGy/30f	1周期	不详	2020.7.1	SD	2020.3-2021.1	2020.7声音嘶哑	2020.12脑转移 肝转移 右肾上腺转移 心包积液 左侧胸腔积液	无	4.3	268.1	1.3	541.5	4.4	336.6	1.8	612.6	6.1	291.1	1.4	986.7	40.19	24.22	15.47	10.67
831525	张庆魁	67岁	男	0	是	30年	10支	无	小细胞癌	右肺癌	T2N2M1	TTF-1(+) CD56(+) CgA(-) Ck8/18(+) SYN(+) Ki-67(约95%）	2020.12.15	EP5周期	5周期	肺	2020.12.22	肺6000cGy/200cGy/30f	2周期	卡瑞利珠单抗	2020.12.17	PR	2020.11-2021.5	无	无	无	4.6	287.7	1.6	748.1	12.3	260	0.3	1599	2.8	162.1	2.7	564.1	34.28	13.59	6.25	7.32
819488	杨景双	54岁	男	1	是	30年	60支	无	小细胞癌	右肺癌 淋巴结转移 脑转移	T3N2M1	TTF-1(+) P40(-) CD56(+) SYN部分（+） Ck8/18(+) Ki-67(50%-60%）LCA(-)	2020.9.28	EP4周期	4周期	肺	2021.2.26	肺3800cGy/190cGy/20f	2周期	卡瑞利珠单抗	2020.12.2	SD	2020.9-2021.4	无	2020.11骨转移 右侧胸腔积液 2021.2.22脑转移	无	3.6	126.2	2.8	1018.6	12.6	984.1	0.8	5461.7	19	1100	2	2090	40	22	16	10.68
769405	苏再良	80岁	男	1	是	40年	3支	无	鳞癌	右肺癌术后复发	T3N2M0		没有化疗	无	0周期	肺	2020.8.10	肺6000cGy/200cGy/30f	3周期	卡瑞利珠单抗	2020.8.11	PR	2019.2-2020.9	无	2019.3左侧胸腔积液 2020.6右侧胸腔积液 2020.8肋骨及胸椎转移	无	1.9	95.9	6	488.2	8.5	351.3	2.2	2269.5	5.3	375	2.2	2145	47.81	16.74	14.12	11.46
743206	王东梅	43岁	女	1	否			无	小细胞癌	左肺癌 脑转移 左肾上腺转移	T2N0M1		2018.10.16	EP3周期 IP1周期	4周期	肺	2019.3.5	肺6000cGy/200cGy/30f	5周期	信迪利单抗	2019.3.13	PR	2018.10-2019.8	无	2018.12左肾上腺转移 肺转移 2019.2脑转移 2019.3双侧肾上腺转移 2019.7肝转移	II度骨髓抑制	2.8	213.8	2.7	660.5	7.3	560	0.6	1220.8	3.7	883.7	1.4	1396.3	37.25	31.35	25.78	11.62
684893	张继光	63岁	男	1	否			无	腺癌	右肺癌 脑转移	T1N0M1		2019.4.18	PC4周期	4周期	肺	2019.4.2	肺6090cGy/210cGy/29f	4周期	特瑞普利单抗	2019.5.27	SD	2017.5-2019.7	无	2017.5双侧胸腔积液 2019.3脑转移	无	2.5	140.7	4	689.5	2.9	154.9	5.4	515.7	6.4	328.6	4.8	1330.7	9.94	4.16	2.23	2.52
801950	刘玉坤	61岁	男	0	是	40年	20支	无	鳞癌	左肺小细胞癌 右肺癌	T4N0M1		2019.9.21	EP4周期 力朴素+奈达铂4周期	8周期	肺	2021.5.25	肺6000cGy/200cGy/30f	3周期	卡瑞利珠单抗	2021.5.14	PR	2018.9-2021.8	2020.7病灶增大	2021.5.8左侧胸腔积液	II度甲减 I度毛细血管征	4.6	132.8	2.8	707.6	3.4	193.7	2.4	619.8	8.4	317.9	2.1	1046.1	52.83	26.99	22.15	18.5
743414	刘秀云	71岁	女	1	否			无	小细胞癌	右肺小细胞癌 骨转移 肺转移	T3N2M1	TTF-1(-) P40(-) CK7(+) NapsinA（-）PD-L1（-）	2018.9.1	EC7周期 单药伊立替康4周期 单药多西他赛1周期 洛铂1周期 TC1周期	14周期	肺	2020.1.13	肺5000cGy/200cGy/25f	6周期	帕博利珠单抗	2019.8.7	PR	2018.8-2020.4	2019.8病灶增大	2019.12考虑骨转移	甲减	4.2	204.3	2.2	815	3.8	181.7	2.7	563.3	7.7	400	1.4	1168	47.76	29.09	22.79	14.65
789865	陈涛	72岁	男	1	是	30年	10支	无	腺癌	右肺癌	T1N0M0		2019.11.8	PC3周期	3周期	肺	2020.1.9	肺6000cGy/200cGy/30f	4周期	帕博利珠单抗	2019.11.7	SD	2019.7-2020.12	2019.12考虑复发	2019.12右侧胸腔积液 2020.2肾上腺转移	无	2.3	101.2	1.4	394.6	2.1	216.8	2.1	461.9	2.1	98.7	2.1	638.6	40.86	10.76	6.13	8.12
778293	许则斌	64岁	男	1	是	40年	10支	无	小细胞癌	食管癌 右肺癌	T2N2M0		2020.1.13	EP7周期 伊立替康3周期	10周期	肺	2020.1.7	肺6000cGy/200cGy/30f	5周期	度伐利尤单抗	2021.4.10	SD	2020.1-2021.9	2020.3病灶增大	2021.3右侧胸腔积液 心包积液增多 2021.4骨转移 2021.5肝转移	甲减 III度骨髓抑制	4	234.8	2.2	1312.3	9	292.9	0.5	1107	7.4	385.5	0.9	1958.4	50.58	26.58	21.59	15.74
810651	马国庆	55岁	男	0	否			无	小细胞癌	右肺癌 肺门淋巴结转移	T2N1M0		2019.12.	DP1周期 EP10周期	11周期	肺	2021.7.22	肺6600cGy/200cGy/33f	4周期	度伐力尤单抗	2021.6.	SD	2019.11-2021.10	2021.8病灶增大	无	无	5.4	373.9	5.4	1850.9	2.1	188.1	11.2	400.7	2.1	146.7	4.1	330.1	25.73	15.27	11.59	7.86
728944	张东来	38岁	男	1	否			无	腺癌	左肺癌 胸膜转移	T3N0M1	TTF-1(+) WT-1(-) MC部分（+） CK5/6(-) CK(+) Ki-67(30%）NapsinA（+）	2018.5.19	PC2周期 单G3周期 单P1周期 白紫2周期 吉西他滨2周期	10周期	肺	2018.11.29	肺6400cGy/200cGy/32f	13周期	卡瑞利珠单抗8+特瑞普利单抗2+帕博利珠单抗3	2018.7.30	SD	2018.4-2021.6	2020.9纵膈淋巴结肿大	2019.8骨转移 2020.9左侧胸膜转移	皮疹 慢性肝损伤	2.5	246	4.4	1433.9	9.7	374.5	1.9	3835.2	3.2	198.5	3.3	1238.4	45	15	8	9.39
715994	李志学	74岁	男	1	否			无	鳞癌	左肺癌 骨转移 双肺多发转移	T4N0M1		2018.1.26	TP5周期 卡铂+替吉奥1周期 TC2周期	8周期	肺	2020.10.19	肺5000cGy/200cGy/25f	3周期	卡瑞利珠单抗	2021.4.28	PD	2018.1-2021.7	2020.11病灶增大	2018.3骨转移 2021.4双侧胸腔积液	无	7	305.2	1.8	1235.9	6.2	282.8	1.8	1125.6	9.1	422.9	1.1	1848.1	25.89	7.54	4.9	5.56
819334	王立成	56岁	男	0	否			无	小细胞癌	右肺癌 双侧锁骨上、纵膈淋巴结转移	T1N3M0		2020.9.28	EP5周期	5周期	肺	2020.10.4	肺6000cGy/200cGy/30f	4周期	特瑞普利单抗1+阿替利珠单抗3	2020.11.23	PR	2020.8-2021.7	无	2021.6脑转移 2021.7骨转移	无	2.5	105.2	2.9	303.9	8.2	250.6	1.3	1739.1	6	97.1	1.4	408	45.09	20.64	12.78	11.02
811706	李春艳	53岁	女	0	否			无	鳞癌	右肺癌 右侧胸腔积液	T3N3M1		2020.6.4	DP4周期 TP3周期 力朴素+奈达铂4周期	11周期	肺	2020.8.3	肺6000cGy/200cGy/30f	7周期	帕博利珠单抗4+替雷利珠单抗3	2020.6.4	SD	2020.4-2021.9	无	无	IV度骨髓抑制 3级肺炎	6.9	59	0.3	1192	3.6	252.5	2	530.3	3.4	171.6	2.8	627.9	48.46	28.44	21.37	14.94
816209	李树友	53岁	男	0	否			无	非小细胞鳞癌	右肺癌 纵膈、右肺门淋巴结转移	T4N2M0		2020.6.	多西他赛+洛铂4周期	4周期	肺	2020.10.22	肺6000cGy/200cGy/30f	2周期	卡瑞利珠单抗	2020.8.15	PD	2019.4-2021.8	无	2020.11右侧胸腔积液	无	3.8	179.5	2.1	829.3	5.3	216	1.2	570.2	4.6	294	1.1	676.2	43.93	21.22	15.49	12.1
828430	高金霞	66岁	女	0	是	50年	20支	无	腺癌	右肺癌 右肺门、纵膈淋巴结转移	T1N2M0		2020.10.12	培美曲塞2周期 培美曲塞+奈达铂4周期	6周期	肺	2020.10.26	肺6000cGy/200cGy/30f	4周期	卡瑞利珠单抗	2021.3.8	SD	2020.9-2021.6	无	2021.4右侧胸腔积液 2021.5双侧胸腔积液	无	6.1	182.7	1.9	1542.3	4.6	209.5	1.1	705.9	10.2	612.5	0.7	1996.8	44.79	23.11	16.35	12.56
812391	徐继清	57岁	男	1	否			无	鳞癌	右肺癌 右侧胸腔积液	T4N2M1		2020.6.19	TP7周期	7周期	肺	2020.11.24	肺5000cGy/200cGy/25f	7周期	信迪利单抗5+替雷利珠单抗2	2020.7.10	SD	2020.5-2021.9	无	2020.8右侧胸腔积液	无	2	154.5	3.7	537.8	7	300	1	1242	3.8	163.9	2.2	822.8	41.77	21.16	14.92	11.36
743119	王振朋	70岁	男	1	是	50年	20支	无	小细胞癌	右肺癌 纵膈淋巴结转移 右侧胸腔积液 上腔静脉侵犯 左膝关节术后 左额骨缺如	T2N2M1	ARID1A FBXW7 TP53突变	2018.9.27	EP7	7周期	肺	2018.11.25	肺6000cGy/200cGy/30f	4周期	具体不详	2018.11月以后	PR	2018.8-2021.11	无	2019.5脑转移 2020.3左肾上腺转移 2020.8右侧胸腔积液 2021.3心包积液 2021.6肝转移 2021.10腹腔积液	IV度骨髓抑制	2.5	146.5	4.6	376.6	7.8	122.6	1	885	3.1	209.6	2.7	534.6	52	23	20	15.25
818464	张权	48岁	男	0	是	12年	40支	无	腺癌	右肺癌 纵膈、右肺门、隆突下淋巴结转移	T3N2M0		2020.7.6	PC4周期 白紫1周期	5周期	肺	2020.11.9	肺6000cGy/200cGy/30f	8周期	卡瑞利珠单抗	2021.4.13	SD	2020.3-2021.9	无	2020.8骨转移 2021.5心包少量积液	甲减	3.4	85.3	3.6	544	9.9	263.6	0.9	2014.2	22.1	443.4	0.7	5196.6	62.97	19.64	12.58	12.47
808478	徐志雷	62岁	男	2	是	40年	20支	无	鳞癌	左肺癌 纵膈及左肺门淋巴结转移 左侧胸腔积液 肺不张 糖尿病	T2N2M1		2020.1.3	TP5周期+吉西他滨1周期	6周期	肺	2020.6.2	肺6000cGy/200cGy/30f	5周期	信迪利单抗2+特瑞普利单抗1+卡瑞利珠单抗1+替雷利珠单抗1	2020.7.23	PR	2019.11-2021.11	无	2020.6左侧胸腔积液 2021.8左侧胸膜结节 左侧肋骨转移	无	1.6	110.3	5.3	198.6	7.2	198.6	2.2	992.8	2.9	177.8	2.4	423.1	25.59	14.8	11.87	8.73
816128	贠飞	55岁	男	1	否			无	鳞癌	左肺癌 左锁上淋巴结转移可能 左侧胸腔积液	T3N2M1		2020.8.22	TC5周期	5周期	肺	2021.1.14	肺6000cGy/200cGy/30f	3周期	替雷利珠单抗	2020.8.21/9.16/10.15	SD	2020.7-2021.4	无	无	3级肺炎	3	204.2	2.5	1018.8	6.7	456.3	1.2	1943.6	5.1	338.2	1.3	1163.5	39.04	18.38	14.76	11.27
819699	杨士君	60岁	男	0	是	40年	15支	无	鳞癌	右肺癌 纵膈、右肺门及右锁上淋巴结转移	T2N3M0		2020.8.22	TC6周期	6周期	肺	2021.6.17	肺6400cGy/200cGy/32f	11周期	卡瑞利珠单抗	2020.9.18-2021.9.1	SD	2020.7-2021.9	无	无	无	2.8	145.4	4	401.2	6.5	319	2.1	877.4	4.8	230.1	2	798.6	45.54	22.72	16.87	12.74
844902	张坤	61岁	男	0	是	30年	30支	无	小细胞癌	左肺癌 纵膈及左肺门淋巴结转移 左侧胸腔积液	T2N3M1		2021.2.27	EL1+TL1	2周期	肺	2021.4.26	肺5100cGy/27f	5周期	阿替利珠单抗	2021.2.27-2021.8.30	PR	2021.1-2021.9	无	无	无	1.8	145.7	3.1	469.2	2.9	125.8	3.4	455.4	1.7	51.9	3.8	261	67.69	32.57	25.62	17.72
811661	王文学	47岁	男	1	否			无	腺癌	左肺癌 纵膈及左肺门淋巴结转移 左侧胸腔积液	T3N2M1		2020.8.5	TC6+PC5	11周期	肺	2021.8.9	肺6000cGy/200cGy/30f	8周期	卡瑞利珠单抗	2020.11.2-2021.6.15	SD	2020.8-2021.9	无	无	无	0.4	77.1	4.5	92.5	3.4	153.1	1.7	509.7	7.8	250	1.3	1720	35.65	23.98	17.26	12.28
847311	臧金东	59岁	男	0	否			无	小细胞癌	右肺癌 纵膈及同侧肺门淋巴结转移可能	T4N2M0		2021.3.25	EL2+EC1	3周期	肺	2021.6.15	肺5000cGy/200cGy/25f	2周期	卡瑞利珠单抗	2021.3.25/4.17	PR	2021.2-2021.7	无	无	无	1.7	136.8	2.7	292.8	2	242.2	2.4	213.2	28.4	173.6	0.5	4493.5	68.76	19.98	5.1	13.24
843580	尹光平	51岁	男	1	否			无	鳞癌	左肺癌 骨转移	T4N3M1		2021.2.2	PC2	2周期	肺	2021.3.16	肺4500cGy/300cGy/15f	7周期	度伐力尤单抗4+帕博利珠单抗3	2021.2.2-5.8度伐力尤单抗 2021.7.7-8.2帕博利珠单抗	PD	2020.11-2021.9	无	2021.3骨转移2021.4右侧胸腔积液	轻度血小板降低 轻度贫血	3.6	389.4	1.1	1195.5	3.4	222.2	0.9	608.9	19	386.2	0.3	2131.9	29.3	13.28	7.84	7.05
853825	杨亚飞	60岁	男	0	是	40年	40支	无	鳞癌	左肺癌 纵膈淋巴结转移 糖尿病	T2N2M0		2021.6.2	TP2	2周期	肺	2021.5.18	肺2000cGy/200cGy/10f+3000cGy/300cGy/10f	2周期	替雷利珠单抗	2021.6.1/6.22	PR	2021.4-2021.7	无	无	无	2	133.7	5.8	449.3	3.8	298.6	5.1	806.2	8.1	455	2.2	1478.8	63.07	11.78	1.84	10.36
853809	杨传仁	79岁	男	1	是	25年	20支	无	腺癌	右肺癌 纵膈淋巴结转移 胸腔积液	T2N2M1	未突变	无	无	0周期	肺	2021.6.15	肺4800cGy/200cGy/24f死亡	2周期	帕博利珠单抗	2021.7.9/7.30		2020.10-2021.8死亡	无	无	无	24.3	561.7	1	8194.7	10.4	441.9	1	1979.5	11.2	580	0.9	2273.6	33.32	20.8	14.06	9.72
853611	许忠金	66岁	男	0	否			无	鳞癌	左肺癌 纵膈及左肺门淋巴结转移 阻塞性肺炎 肺气肿	T2N2M0		2021.4.19	GC2+DL1+TP1	4周期	肺	2021.6.16	肺5000cGy/200cGy/25f	2周期	替雷利珠单抗	2021.10.4/10.29	SD	2021.3-2021.11	2021.10病灶增大	2021.10心包积液	无	1.9	206.5	3.5	714.4	4.5	327.9	1.1	1646.2	3.1	261.3	1.8	1269.9	39	17	10	8.6
847409	许敬波	51岁	男	0	否			无	鳞癌	右肺癌 纵膈及右肺门淋巴结转移 骨转移	T3N2M1		于外院化疗，具体时间不详	TC6	6周期	肺	2021.3.15	肺6000cGy/200cGy/30f	4周期	卡瑞利珠单抗	2020.9月-12月	PR	2020.9-2021.4	无	无	无	2.2	88.9	4.3	377.1	3.5	222.5	1.9	618.6	2.4	110.4	3.8	460.4	30.97	15.22	10.17	8.46
841270	朱庆苓	63岁	男	0	是	30年	20支	无	鳞癌	左肺癌 纵膈淋巴结转移	T4N2M0		2021.1.13	TC6	6周期	肺	2021.6.28	肺6000cGy/200cGy/30f	5周期	特瑞普利单抗	2021.1.15-4.21	PR	2020.12-2021.8	无	无	无	1.1	62.6	3.1	296.8	5	183.3	1.7	872.7	5.2	197.8	1.6	1396.4	36.36	20.01	13.83	10.79
831268	周兆凤	56岁	女	1	否			无	腺癌	右肺癌 纵膈淋巴结转移 肺转移 骨转移 胸腔积液 心包积液	T2N2M1		2020.12.26	PC4	4周期	肺	2021.2.4	肺6000cGy/200cGy/30f	1周期	卡瑞利珠单抗	2021.5.18	PD	2020.11-2021.7.16死亡	无	2021.6多发骨转移 右侧胸壁结节	无	5.2	178.5	1.8	1213.5	14.8	197.4	0.7	2244.5	90.4	777.4	2.1	21791.1	31.47	17.8	13.12	9.75
838659	张淑影	58岁	女	0	否			慢阻肺1年	鳞癌	右肺癌 多发淋巴结转移 左肺转移 右侧胸膜转移 右侧胸腔积液	T4N3M1	未突变	2020.12.17	（吉西他滨+奈达铂）1+TP6	7周期	肺	2020.12.28	肺6000cGy/200cGy/30f	10周期	替雷利珠单抗	2021.3.16-10.19	SD	2020.4-2021.10	无	2020.4右侧胸腔积液 右侧胸膜转移 2021.1左肺上叶转移	一过性甲亢	2.8	122.5	3.3	411.6	7.7	322.6	1.4	1316.4	10.5	235.1	0.8	2751.1	45.17	23.18	18.91	13.96
831668	张久刚	61岁	男	0	否			无	大细胞癌	右肺癌 骨转移	T2N2M1		2020.11.27	PC2	2周期	肺	2020.12.9	肺6000cGy/200cGy/30f	1周期	特瑞普利单抗	2020.11.26	SD	2020.10-2021.11	无	2020.11左肾上腺转移，肝转移 2020.12右侧胸腔积液 2021.10心包积液	无	1.6	212.5	2.6	372.4	13	188.9	0.5	884	4.4	338.1	1.3	933.1	36.19	21.21	15.59	10.38
846130	张景华	72岁	男	1	是	50年	20支	无	小细胞癌	右肺癌 纵膈淋巴结转移 脑转移 右肾上腺转移	T3N2M1		2021.3.31	EP2	2周期	肺	2021.4.14	肺5600cGy/30f	1周期	特瑞普利单抗	2021.4.8	PR	2021.2-2021.8	无	2021.3双侧胸腔积液，心包积液	无	2.4	175	19.6	822.5	10.4	110.8	0.6	1169.9	1.9	140.5	1.8	556.3	54.34	26.29	18.13	13.25
838411	王占锋	51岁	男	0	是	30年	20支	无	腺癌	右肺癌 右锁上及纵膈淋巴结转移	T1N3M0	未见突变	2020.12.27	PC6+TC3	9周期	肺	2021.4.26	肺6000cGy/200cGy/30f	3周期	卡瑞利珠单抗	2021.7.13/9.15/10.16	PR	2020.11-2021.10	无	2021.7肝转移 脾转移 脑转移 右侧胸腔积液	无	0.7	118.5	4.1	125.7	2.1	106.4	1.7	246.9	4.2	142.7	1.2	535.1	24.33	11.84	8.2	6.77
838476	王旭	59岁	男	0	否			无	鳞癌	左肺癌 纵膈淋巴结转移	T2N2M0		2021.1.11	TP1	1周期	肺	2021.3.16	肺6600cGy/200cGy/33f	2周期	帕博利珠单抗	2021.3.15/4.7	PR	2020.11-2021.2	无	无	无	2.4	91.6	7.3	361	3.9	157.1	3.3	427.4	3.1	180.8	2.1	406.8	34.43	19.32	16.25	12.32
860277	李福亮	59岁	男	0	是	40年	5支	无	非小细胞腺癌	右肺癌 纵膈淋巴结转移	T2N2M0	CK-PAN(+) Ki67(60%+) 其余（-）	2021.6.1	PC2+DP4	6周期	肺	2021.8.12	肺6000cGy/200cGy/30f	4周期	卡瑞利珠单抗	2021.7.8-11.2	PR	2021.5-2021.11	2021.8病灶增大	2021.6骨转移	无	3.1	205.8	10.3	1331.7	5.1	364.3	1.5	1300.5	3.1	389.9	1.4	1314	41.87	25.84	19.21	12.82
755090	李庆江	68岁	男	1	是	30年	20支	无	小细胞癌	右肺癌 纵膈淋巴结转移 心包积液	T2N2M1	CD56（+）Syn(+) Ki67(90%+)CK(+)TTF-1(+)	2018.12.8	EL1+EC3+EP6+TC4	14周期	肺	2021.1.7	肺5000cGy/200cGy/25f	7周期	阿替利珠单抗	2020.6.25-11.26	SD	2018.11-2021.5	无	2019.6右侧胸腔积液 2020.6骨转移	无	2.6	119.9	4.1	491.5	1.8	115.4	3.1	334.8	4.7	237	1.5	1204.1	19.32	10.91	8.56	6.02
838732	白文杰	61岁	男	0	是	3年	2支	无	鳞癌	左肺癌 纵膈淋巴结转移	T3N2M0		2020.12.28	TC3	3周期	肺	2021.1.7	肺6000cGy/200cGy/30f	7周期	度伐力尤单抗	2021.4.26-8.21	PR	2020.12-2021.8	无	无	免疫性心肌炎	1.2	192	8.9	291.8	6.9	150.6	1.9	867.5	4	272	3.2	889.3	43.76	23.12	16.07	11.9
831313	毕宝富	52岁	男	0	是	30年	20支	无	腺癌	右肺癌 右肺转移 纵膈淋巴结转移 心包积液	T2N2M1	TP53.p.c176F错义突变 PD-L1表达水平25%	2020.12.22	PT3+PC3+TP1	7周期	肺	2021.1.8	肺5500cGy/25f	4周期	卡瑞利珠单抗	2021.2-6	PR	2020.12-2021.10	无	2021.1右侧胸腔积液 2021.10双侧胸腔积液	无	5.3	333.3	0.7	1963.3	10.9	673	1.4	2712.1	13.4	412	0.5	2752.2	41.73	20.65	13.9	10.89
834138	陈顺利	60岁	男	1	否			无	小细胞癌	肺癌 胰腺炎 双侧肾上腺结节 面神经炎	T2N2M0		2020.12.10	EP2	2周期	肺	2020.12.10	肺5600cGy/200cGy/28f	1周期	卡瑞利珠单抗	2021.1.29	PR	2020.11-2021.4（状态极差）	无	2021.2右侧胸腔积液 3月骨转移 肝转移可能	无	1.6	120.8	3.1	442.1	4.7	269.6	1.1	3276.7	2.4	155.7	2	552.8	47.86	24.08	17.35	12.84
761257	董元忠	63岁	男	0	否			无	小细胞癌	左肺癌 纵膈及双肺门淋巴结转移	T2N3M0		2019.4.19	EC7	7周期	肺	2021.6.24	肺4800cGy/200cGy/24f	3周期	卡瑞利珠单抗	2021.4.14/5.14/6.9	PR	2019.4-2021.9	2019.8左肺炎症加重 2019.10左肺病灶增大 2021.8左侧胸腔积液增多	2021.4双侧胸腔积液 5月心包积液	无	3.2	131.1	4.4	506.2	2.3	216.7	3.9	559	2	116.1	3.7	275.2	7.72	3.32	1.53	1.92
822850	高文阁	53岁	男	0	否			无	小细胞癌	右肺癌 纵膈及右肺门淋巴结转移 骨转移	T2N2M1		2020.8.31	EP6+伊立替康1	7周期	肺	2021.1.11	肺4500cGy/150cGy/30f	6周期	特瑞普利单抗	2020.8.31-12.18	PR	2020.8-2021.7	2020.11纵膈淋巴结增大	2021.1右肺转移 2021.3心包积液 右侧胸腔积液	发热 IV度骨髓抑制	1.4	91.9	3.3	218.6	14.2	194.3	0.6	1461.4	3.1	143.1	1.6	476.6	36.86	20.29	15.07	10.26
813965	郭淑坤	61岁	女	0	否			无	鳞癌	右肺癌 纵膈及锁上淋巴结转移 胸腔积液	T2N3M1		2020.3.4	TC7+(长春瑞滨+卡铂）1	8周期	肺	2020.9.16	肺5000cGy/200cGy/25f	6周期	帕博利珠单抗	2020.7.30-2021.6.17	SD	2020.2-2021.10	2021.6术后复发	2021.6双肺多发结节，考虑转移 右侧胸膜转移 2021.10右侧胸腔积液	无	2.9	313.6	1.7	533.1	16.1	621.9	0.6	3196.4	21.5	1053.3	0.3	3402.3	35.69	22.42	17.56	11.57
845484	韩先华	65岁	女	0	否			无	鳞癌	右肺癌 纵膈及右锁上淋巴结转移	T2N3M0		2021.3.26	单药白紫1	1周期	肺	2021.4.1	肺6000cGy/200cGy/30f	1周期	替雷利珠单抗	2021.5.8	SD	2021.3-2021.5	无	无	无	2.4	300	2.8	318	4	352.8	0.9	504.5	3	513.7	1.1	791.1	49.99	25.87	18.98	14.59
833269	何瑞	79岁	男	1	是	30年	20支	无	鳞癌	右肺癌	T2N0M0		2020.11.30	单药白紫1	1周期	肺	2021.7.19	肺6000cGy/200cGy/30f	9周期	帕博利珠单抗	2020.11.30起	PR	2020.9-2021.9	2021.6病灶增大	2020.11右侧胸腔积液	无	7.7	208.2	1.3	1952.9	7.7	201	1.6	1617.7	6.3	251.4	1.3	1138.8	27.87	11.9	5.86	6.35
815322	蒋玉祥	63岁	男	0	是	40年	20支	无	小细胞癌	左肺癌 纵膈淋巴结转移	T3N2M0		2020.8.29	EP2+伊立替康2	4周期	肺	2020.12.21	肺5600cGy/30f	3周期	阿替利珠单抗	2020.10.30/11.19/2021.1.7	PR	2020.4-2021.2	无	2020.8左肾上腺转移	无	1.7	104.8	4.6	444.3	4.3	210.4	1.5	696.4	3.7	142.2	1.7	477.9	42.8	23.3	17.52	12.7
845192	焦成柱	71岁	男	0	是	50年	20支	无	鳞癌	右肺癌 纵膈及右肺门淋巴结转移	T2N2M0		2021.5.11	TP4	4周期	肺	2021.7.29	肺5400cGy/27f	4周期	替雷利珠单抗	2021.5.11/6.3/6.29/7.22	SD	2020.11-2021.9	无	无	3级肺炎	19.8	187.7	3	2715.6	11.5	451	1	2539.2	33.9	448	1.4	3794.6	51.4	26.94	18.07	13.87
837028	刘福胜	60岁	男	0	否			无	鳞癌	右肺癌 纵膈淋巴结转移	T4N2M0		2020.12.28	TP7	7周期	肺	2021.1.1	肺6000cGy/200cGy/30f	2周期	信迪利单抗	放疗结束后，2021.2-8间，具体时间不详	PD	2020.11-2021.11	2021.8病灶增大	2021.8右侧胸腔积液	3级肺炎 免疫性甲状腺炎	2.3	72.3	4.3	596.1	5.9	206.3	4	963.6	6.5	519	4.4	2672.8	38.3	26.28	21.94	13.48
846853	刘忠滨	60岁	男	0	是	45年	20支	无	小细胞癌	右肺癌 多发淋巴结转移 右侧胸腔积液	T2N3M1		2021.3.22	EP6	6周期	肺	2021.4.26	肺5400cGy/200cGy/27f	1周期	卡瑞利珠单抗	2021.3.22	PR	2020.11-2021.11	无	2021.4左侧胸腔积液 心包积液	无	2.2	125.1	1.2	698	2.5	203.2	1.2	625.9	24.9	563.5	0.4	7296.8	40.77	19.89	14.76	11.09
826481	陈文全	54岁	男	0	否			无	鳞癌	右肺下叶癌 胸膜转移 纵膈淋巴结转移 双肺结节	T4N2M1		2022.11.07	TC5+GN2	7周期	肺	2021.1.11	肺6000cGy/200cGy/30f	4周期	信迪力单抗	2021.8.16	SD	2020.10.29-2021.10.26	2021.8.16右肺病灶增大	2021.8.16右肺胸腔积液 2021.9.30纵膈及右肺门淋巴结肿大，双肺结节，转移可能	无	0.3	44.9	7.6	56.1	2.9	138.4	2.4	560.5	1.8	65.8	3.2	280.5	30.51	17.89	9.56	8.68
845946	柳凤华	64岁	女	0	否			无	小细胞癌	左肺癌 纵膈淋巴结转移 左肺阻塞性炎症	T2N2M0		2021.3.16	EL6	6周期	肺	2021.7.28	肺4400cGy/200cGy/22f	4周期	特瑞普利单抗	2021.4.27-6.28	SD	2021.3-2021.9	无	无	3级肺炎	1.5	97.7	3.7	189.6	3.8	145.9	1.8	411.6	3	79.2	2.6	228.8	34.21	17.81	9.04	8.1
417053	卢景和	61岁	男	0	是	50年	20支	无	鳞癌	右肺癌 纵膈淋巴结转移 腺癌术后 胸膜肥厚	T2N2M0		2011年	NC4	4周期	肺	2021.4.22	肺6000cGy/200cGy/30f	3周期	特瑞普利单抗1+替雷利珠单抗2	2021.4.27特瑞普利单抗1/2021.5.17/6.7替雷利珠单抗2	SD	2011-2021.6	2021.4.8术后复发，右肺下叶鳞状细胞原位癌	无	无	2.9	143.2	2.8	829.2	3.8	261.3	1.5	742.2	9.2	559.5	0.6	2159.8	41.61	22.46	15.54	11.77
823990	吕晓东	55岁	男	0	否			无	鳞癌	左肺癌 多发淋巴结转移 双肺转移 肺不张 左侧胸膜增厚 骨转移	T3N2M1		2020.10.14	TN5	5周期	肺	2021.3.8	肺6000cGy/200cGy/30f	3周期	特瑞普利单抗	2020.12.30-2021.1.22	PD	2020.7-2021.5	无	2021.5右肺转移 左侧胸腔积液	无	1.8	128.7	6.5	984.6	6.5	475.3	1.4	2989.4	2.1	235.1	2.9	841.5	44.8	26.52	18.74	13.91
849180	马志涛	39岁	男	0	否			无	小细胞癌	小细胞肺癌 纵膈及右锁上淋巴结转移	T3N2M0		2020.11.	EC5+IL3	8周期	肺	2021.3.19	肺6000cGy/200cGy/30f	5周期	特瑞普利单抗	2020.11-2021.3	PR	2020.11-2021.9	2021.3出现上腔静脉阻塞综合征	2021.5肝转移	无	2.1	84.4	2.5	471	2.5	273.3	2	584.8	2.1	156.8	4.1	536.2	46.08	27.11	21.88	15.07
824165	宁志德	69岁	男	1	是	40年	10支	无	鳞癌	右肺癌 右肺下叶转移 多发淋巴结转移	T2N2M0		2020.12.29	TP4	4周期	肺	2021.4.15	肺6000cGy/200cGy/30f	2周期	替雷利珠单抗	2021.4.27/5.17	SD	2020.5-2021.5	无	无	无	1.4	135.1	4.3	362.1	13.5	363.6	4.9	2167.3	14.8	369.8	0.9	3446.9	49.88	24.03	18.29	14.01
847056	潘景和	69岁	男	0	否			无	小细胞癌	右肺癌 多发淋巴结转移 双肺结节 左侧肾上腺转移	T2N2M1		2021.4.20	EL3	3周期	肺	2021.8.16	肺5000cGy/200cGy/25f	2周期	卡瑞利珠单抗	2021.5.15/6.14	PR	2020.11-2021.9	无	2021.5心包积液 2021.8肝转移 双侧肾上腺多发转移	无	6.8	51.8	1.8	863.1	8.8	475.6	1	1717	11.2	450	0.7	1111.5	45.27	20.85	15.05	11.66
831269	曲会荣	64岁	女	0	是	40年	10支	无	小细胞癌	右肺癌 右肺阻塞性肺炎 纵膈及右肺门淋巴结转移	T2N2M0		2020.12.19	EL3+EP2	5周期	肺	2021.2.3	肺5000cGy/200cGy/25f	1周期	信迪利单抗	2021.4.12	SD	2020.5-2021.8	无	2021.5右肺结节转移可能	无	4.5	106.6	3	727.9	14.1	261.5	1.1	1919.7	4.7	259.2	1.4	598.7	42.79	21.79	16.3	11.47
831337	孙立志	55岁	男	0	是	30年	20支	无	鳞癌	右肺癌	T2N0M0		2020.11.5	DL6	6周期	肺	2021.2.4	肺5800cGy/200cGy/29f	5周期	特瑞普利单抗	2020.11.6/11.28/12.23/2021.5.20/6.11	SD	2020.10-2021.6	无	2020.12纵膈及右肺门淋巴结转移 2021.4右侧胸腔积液	无	6.7	441.9	0.7	914.8	4.8	387.5	1.5	740.1	1.4	123.3	3.4	279.9	42	26	20	14.58
860382	孙木宣	66岁	男	0	否			无	小细胞癌	右肺癌 纵膈淋巴结转移 右侧胸腔积液	T3N2M1	CK(+)TTF-1(+)CD56(+)Ki67(70%+)其余（-）	2020.12.4	EP6+TP1	7周期	肺	2021.7.20	肺6000cGy/200cGy/30f	2周期	阿替利珠单抗	2021.6.10/7.7	SD	2020.12-2021.9	无	2021.6脑转移	无	27.2	268.5	1.3	3941.9	4.9	198.8	1.8	799.1	5.9	276.4	1.2	898.2	50.8	27.06	20.97	15.17
845051	唐凤云	58岁	女	0	否			无	腺癌伴神经内分泌分化	右肺癌 淋巴结转移 肺转移 脑转移	T2N2M1	无基因突变	2021.2.19	PC2+DP5+吉西他滨1	8周期	肺	2021.4.21	肺4000cGy/200cGy/20f+缩野2200cGy/220cGy/10f	6周期	卡瑞利珠单抗	2021.2.19-8.28	SD	2021.1-2021.11	无	2021.4脑转移	无	10.3	85.6	0.8	2090.2	5.1	672.2	1.4	1868.8	2.1	147.9	2.3	513.3	37.11	24.81	21.44	14.19
828959	王怀彬	68岁	男	0	否			无	鳞癌	右肺癌 纵膈及右肺门淋巴结转移 左肺结节 甲状腺占位	T2N2M0		2020.12.4	TN6	6周期	肺	2021.3.29	肺6400cGy/200cGy/32f	3周期	特瑞普利单抗1+卡瑞利珠单抗2	2021.10.30/11.23	PR	2020.11-2021.11	无	2021.10右侧胸腔积液 心包积液	无	2.4	153.8	2.3	481.4	10.5	342.6	0.8	1949.4	7.5	394.8	1.3	2270.1	50.35	30.78	25.24	18.16
847327	王进明	69岁	男	0	是	30年	20支	无	腺癌	左肺癌 脑转移	T2N2M1		2021.4.20	PC1	1周期	肺	2021.4.8	肺6000cGy/200cGy/30f	2周期	卡瑞利珠单抗	2021.4.20/5.27	SD	2021.3-2021.6	无	无	无	2.2	107.7	3.4	616	14.8	30.3	0.6	340.2	1	140.4	3.2	370.8	53.02	26.42	17.48	13.72
810617	李德洲	58岁	男	0	否			无	鳞癌	左肺癌	T4N2M0	无	2019.9.16	TP10周期	10周期	肺	2020.1.9	肺6000cGy/200cGy/30f	10周期	特瑞普利单抗4+帕博利珠单抗6	2019.9.16	PR	2019.9-2020.12	2020.7.20病灶增大	无	无	5.1	213.2	3.2	2326.1	4.3	269.4	2.6	1554.5	6.7	501.5	1.4	2181.7	29.42	19.11	16.38	11.06
779813	刘中久	55岁	男	1	否			无	腺癌	右肺癌术后 右臀部转移瘤 纵膈淋巴结转移	T1N2M1		2018.3.	PC6+单紫4+（长春瑞滨+卡铂)1	11周期	肺	2019.5.16	肺6360cGy/31f	4周期	特瑞普利单抗	2019.6.10	SD	2018.3-2020.2	无	2019.7右臀部转移 2019.8右侧胸腔积液	重度白细胞降低	2.1	94.8	6.1	461.9	4.7	260.8	2	1238.7	4	253.2	2.6	1402.9	42.08	22.74	16.93	12.88
735230	张守成	53岁	男	2	是	30年	20支	无	鳞癌	左肺癌 脑转移 免疫性肺炎	T4N0M1		2018.5.	TC6+（多西他赛4）+GC2	12周期	肺	2018.7.4	肺6000cGy/200cGy/30f	5周期	帕博利珠单抗	2018.8.30	MR	2018.4-2021.7	无	2018.7双侧胸腔积液 2019.4心包积液	3级肺炎	2.9	141.8	3.9	621.2	3.2	279.7	1.9	660.2	5.9	463.4	1.8	1126.1	50	24	18	13
761237	刘万里	69岁	男	1	否			无	肉瘤样癌	右肺癌	T4N0M0		无		0周期	肺	2019.5.29	肺4000cGy/20f+缩野2760cGy/12f	3周期	卡瑞利珠单抗	2019.7.25	SD	2019.4-2020.9.13(死亡）	无	2019.7骨转移 肾上腺转移 2019.10右侧胸腔积液 2020.8脑转移	3级肺炎	7	275.4	1.8	2651.7	10.4	564.3	1.1	2460.3	41.2	560	0.5	9234.4	38.9	21.85	19.26	14.94
774381	赵旭	46岁	男	1	否			无	神经内分泌癌	左肺癌 左锁上淋巴结转移	T3N3M1		2019.4.11	EP2周期 异环磷酰胺+达卡巴嗪4周期	6周期	肺	2019.6.24	肺5400cGy/200cGy/27f	1周期	帕博利珠单抗	2019.6.5	PR	2019.4-2020.2	无	2019.5心包少量积液 2019.10纵膈，左肺下叶韧带旁，腹腔干旁，左侧颈静脉链转移 2020.2胸膜，多发淋巴结转移 肋骨转移	无	2.6	242.9	3.5	1022.8	3.4	401.5	1.8	935.4	3	518.3	1.2	943.4	37.34	20.16	15.06	11.11
569413	关平	46岁	女	0	否			无	腺癌	右肺癌术后 锁骨上淋巴结转移 纵膈淋巴结转移	T1N3MO	阴性	2021.5.19	PC3+吉西他滨2	5周期	肺	2021.10.5	肺6000cGy/200cGy/30f	2周期	卡瑞利珠单抗	2021.5.19	SD	2014.1-2021.11.22	无	2021.4.26行右锁上淋巴结穿刺回报肺腺癌转移	甲亢，肝功异常	5.4	291.3	10.2	1453.6	3.1	290.9	1.5	500.4	2.6	294.6	2.1	574.5	52.43	27.95	21.58	14.93
585137	赵杰	66岁	男	1	否			无	鳞癌	右肺癌术后 左肺癌	T4N0M0	Ki67 90%	2015.7.2	EP4+TC4	8周期	肺	2022.3.17	肺6000cGy/200cGy/30f	4周期	替雷利珠单抗	2022.1.25	PD	2014.12-2022.11.24	无	2021.12复查CT左肺占位，病理鳞癌	无	1.7	123.3	3.7	341.5	2.8	210.1	2	573.6	1.7	145.7	4.1	434.2	47.99	24.22	19.54	19.85
641531	杨成海	63岁	男	1	是	30年	20支	无	鳞癌	右肺癌 纵膈淋巴结转移 喉癌术后	T3N2M0	未检测	2019.5.21	TP3+GP2+白紫1	7周期	肺	2021.10.26	肺5600cGy/200cGy/28f	5周期	替雷利珠单抗	2021.5.31	SD	2019.4-2022.11.7	无	2021.5病灶增大	顺铂过敏	2.8	144.7	3.9	727.8	4.1	245.1	1.6	1125.2	5.9	299	1.7	1776.1	38.07	18.61	12.94	11.09
819421	赵永春	64岁	男	1	是	30年	20支	无	鳞癌	右肺癌 纵膈淋巴结转移 双肺转移	T4N2M1	未检测	2020.9.19	TC7+白紫3+多西2+GP3	15周期	肺	2022.2.25	肺6400cGy/200cGy/32f	9周期	特瑞普利单抗7+替雷利珠单抗2	2021.3.23特，2021.9.29替	PR	2021.9-2022.12	无	2021.11病灶增大	III度骨髓抑制	1.2	115	4.1	318.6	2.1	304.3	1.7	602.5	2	259.8	1.9	558.6	27.63	18.02	15.78	12.6
822471	宗志福	56岁	男	2	是	30年	20支	无	小细胞癌	左肺癌 脑转移	T2N2M1	未检测	2020.8.7	EP3+IP3+多西5	11周期	肺	2021.11.11	肺6000cGy/200cGy/30f	13周期	卡瑞利珠单抗	2020.10.20-2021.7.9	PD	2020.3-2022.1.27	无	2020.7脑转移 2021.2.2病灶增大 2021.7.9病灶增大	毛细血管增生症	4.8	428.6	1.3	2472.9	12.2	880.5	0.9	4420	3.4	367.5	1.7	1977.2	35.42	20.27	15.79	11.56
822775	张玉昌	63岁	男	0	否			无	鳞癌	左肺癌 骨转移	T2N0M1	未检测	2021.6.8	TP3	3周期	肺	2021.6.22	肺6000cGy/200cGy/30f	1周期	度伐利尤单抗	具体不详	SD	2021.5-2022.6	2022.2.15左肺复发	2022.5多发骨转移	放射性食管炎1级，放射性皮炎2级，I度骨髓抑制	1.7	231.1	7.5	344.4	3.1	359	1.3	685.7	3.5	205.7	2.1	508.1	40.94	23.96	18.66	12.89
826657	苑平	56岁	男	1	是	40年	20支	无	鳞癌	左肺癌 脑转移	T2N2M1	未检测	2020.10.29	EP2+TC2	4周期	肺	2020.10.27	肺6000cGy/200cGy/30f	3周期	卡瑞利珠单抗1+替雷利珠单抗2	2021.6.26	PD	2020.10-2022.5	无	2022.4脑转移	3级肺炎	3.1	126.6	3.9	684.7	1.4	122.9	2.4	181.8	11.4	591.2	1	2299.7	46.65	23.89	17.33	13.02
843882	周振利	63岁	男	1	否			无	鳞癌	右肺癌 纵膈淋巴结转移	T3N2M0	PD-L1 85%	2022.3.1	白紫3+吉西2	5周期	肺	2022.3.8	肺6000cGy/200cGy/30f	2周期	替雷利珠单抗	2022.3.1	SD	2020.1-2022.11	无	无	2级肺炎	5.7	357.7	3.5	1065.9	5.9	245.5	1	1281.3	7.1	402.1	0.86	2694.1	64.58	36.35	30.65	29.54
846981	许祥海	49岁	男	1	是	20年	20支	无	鳞癌	右肺癌 脑转移	T2N2M1	未检测	2021.3.19	TP4+培美联和奈达铂1	5周期	肺	2021.6.15	肺4000cGy/200cGy/20f	6周期	卡瑞利珠单抗	2021.3.19	PD	2021.3-2022.5	无	2022.5骨转移	IV度骨髓抑制 大面积皮疹	2	243	14.3	427.7	4.2	329.3	1.9	1027.5	6	539.3	1.4	1801.2	45	28	22	15.33
853493	孙显军	50岁	男	1	是	30年	20支	无	腺癌	左肺癌 纵膈淋巴结转移	T4N2M0	PD-L1 70%	2021.5.12	TC7	7周期	肺	2021.10.25	肺6000cGy/200cGy/30f	3周期	特瑞普利单抗	2021.7.3	SD	2021.5-2022.2	无	无	无	3	189.6	3.1	936.8	6.3	262	1.3	1529.8	3.6	203.4	2.2	1096.1	32.89	21.94	18.18	11.44
853915	王革	56岁	男	1	否			无	鳞癌	右肺癌 纵膈 右肺门及左锁上淋巴结转移	T1N3M0	未检测	2021.6.30	TC4+白紫1	5周期	肺	2021.10.28	肺6000cGy/200cGy/30f	2周期	度伐利尤单抗	2022.1.14	SD	2021.6-2023.2	无	无	无	2.2	103.4	2.3	335.9	4	246.3	1.7	655.1	1.2	116.4	3.7	233.9	45	22	18	13.64
855196	吕晶	67岁	男	1	否			无	鳞癌	右肺癌 纵膈淋巴结转移	T2N2M0	未检测	2021.5.11	TP6	6周期	肺	2021.9.27	肺6000cGy/200cGy/30f	6周期	卡瑞利珠单抗	2021.5.11	PR	2021.4-2022.3	无	无	无	0.8	182	2.7	145.6	5.2	240.7	1.9	1018.3	8.3	318	1.2	1316.5	35.28	20.12	15.89	10.97
855341	王贵军	65岁	男	1	是	40年	20支	无	肉瘤样癌	右肺癌术后 纵膈淋巴结转移	T2N2M0	未检测	2021.6	培美联合奈达铂3	3周期	肺	2021.9.29	肺5000cGy/200cGy/25f	3周期	信迪利单抗	2021.6	SD	2021.4-2023.2	无	无	无	1.9	122.1	2.9	484.8	1.8	130.4	2	301.2	5.1	219.8	1.1	1138.6	39.58	20.28	12.65	10.21
855410	朱广民	61岁	男	1	否			无	鳞癌	左肺癌术后 纵膈淋巴结转移	T2N2M0	未检测	2021.6.13	TC5+GC3	8周期	肺	2021.11.22	肺5000cGy/200cGy/25f	6周期	信迪利单抗	2021.6.13	SD	2021.5-2022.9	无	无	无	6.6	184	2.8	1141.1	2.6	160.2	2.5	408.5	7.5	271.7	1.3	1227.9	36.69	19.32	12.16	9.37
855812	李小东	60岁	男	1	否			无	腺癌	右肺癌术后	T2N0M0	KRAS（+）	2021.7.14	PC4	4周期	肺	2021.10.26	肺6000cGy/200cGy/30f	1周期	帕博利珠单抗	2021.11.2	SD	2021.5-2022.12	无	无	无	3.4	110.9	2	830.7	2.9	189.2	1.8	562	3.3	254	1.5	845.8	28.57	14.54	11.18	8.45
856044	吴长芹	61岁	女	1	否			无	腺癌	左肺癌术后 纵膈及锁上淋巴结转移	T2N3M0	PD-L1＜1%，Ki67 50%，CK（+），CK20（+），特殊pas（+）	2021.6.11	PC4+长春瑞滨2	6周期	肺	2021.10.21	肺6000cGy/200cGy/30f	2周期	信迪利单抗	2022.8.25	PD	2021.4-2022.12	无	2022.5颅骨转移	无	1.5	135.2	2.2	367.6	5.5	353.3	1.3	1169.5	3.9	300	2.1	951	50.74	25.13	19.69	14.46
856845	谷战祥	70岁	男	1	是	10年	20支	无	鳞癌	左肺癌	T2N0M0	未检测	2021.5.14	TC10	10周期	肺	2022.7.26	肺5000cGy/200cGy/25f	2周期	替雷利珠单抗	2022.5.30	SD	2021.4-2022.8	2022.5病灶增大	无	1级肺炎	2.8	162.3	2.9	522.5	4.5	119.5	2.3	829.2	3.4	180	2	756	19.14	5.98	2.63	4.27
861520	张明义	67岁	男	1	是	49年	20支	无	鳞癌	右肺癌 纵膈及右肺门淋巴结转移	T1N2M0	P63（+），P40（+）	2021.6	TP3	3周期	肺	2021.9.8	肺5000cGy/200cGy/25f	3周期	替雷利珠单抗	2021.6.1	PR	2021.5-2022.12	无	无	无	3.7	176	2.5	807.8	4.9	239.1	1.6	813	4.9	239.1	1.6	813	40	25	20	13.03
864868	卢明山	62岁	男	1	否			无	小细胞癌	右肺癌 纵膈 右肺门及双锁上淋巴结转移	T1N2M0	未检测	2021.6.24	EP7	7周期	肺	2021.8.31	肺6000cGy/200cGy/30f	12周期	阿替利珠单抗	2021.6.24	PR	2021.6-2022.9	无	无	无	0.9	185.2	4.4	213	0.9	172.2	3.2	258.3	1.7	110.5	3.1	248.7	40.94	24.6	18.86	13.29
866736	刘庆福	64岁	男	1	是	30年	10支	无	鳞癌	左肺癌 纵膈淋巴结转移	T2N2M0	CK（+），P40（+），P63（+），Ki67（40%）	2021.7.15	TL4+DP2	6周期	肺	2021.12.6	肺6000cGy/200cGy/30f	3周期	卡瑞利珠单抗	2021.7.15	PR	2021.6-2022.8	无	2021.8肺不张较前增大	1级肺炎	3.9	173.2	3.8	1072.4	12.6	293.3	2	3317.6	4.8	268.9	2.3	1320.5	48.06	27.3	21.45	15.09
869490	房士杰	56岁	男	1	否			无	腺癌	左肺癌 右锁上淋巴结转移 右侧肾上腺转移	T2N3M1	EGFR拷贝数扩增，MET错义突变	2021.8.16	TC5+TP1	6周期	肺	2021.11.2	肺6000cGy/200cGy/30f	10周期	卡瑞利珠单抗	2021.8.16	PR	2021.7-2023.2	无	2021.7肾上腺转移	无	3	112.9	2.7	672.7	1.6	210.1	2.2	300.5	6.6	361.7	1.1	1428.6	15.47	7.78	5.37	4.56
869654	刘发	60岁	男	1	是	40年	10支	无	鳞癌	右肺癌 纵膈淋巴结转移	T3N2M0	未检测	2022.3.2	TL7	7周期	肺	2022.5.2	肺5800cGy/200cGy/29f	6周期	替雷利珠单抗5+卡瑞利珠单抗1	2022.3.2	PR	2022.2-2023.2	无	无	无	2.5	195.6	2.4	661	7.1	327.1	0.8	1619.4	3.5	519.1	0.8	851.4	28.06	16.27	12.97	9.09
870132	刘伟	57岁	男	1	是	40年	30支	陈旧性肺结核	鳞癌	左肺癌 双肺转移	T1N0M1	CK5/6(+),P40(+),Ki67(60%)	2021.11.06	TP3+白紫2	5周期	肺	2022.2.24	肺6400cGy/200cGy/32f	5周期	卡瑞利珠单抗3+替雷利珠单抗2	2021.11.06	SD	2021.10-2022.7	无	2022.7肺转移	无	1.7	135.8	4.1	349	3.5	181.4	1.5	540.6	9.1	232.9	0.7	1548.6	28.82	14.98	8.29	7.74
871955	林贵娟	50岁	女	1	否			无	小细胞癌	右肺癌 纵膈及锁上淋巴结转移	T4N3M0	未检测	2021.8.14	EL6	6周期	肺	2021.12.29	肺6000cGy/200cGy/30f	7周期	度伐利尤单抗	2021.8.14	PR	2021.7-2023.2	无	无	3级肺炎	5.9	89.6	1.3	655.9	7.6	315.4	0.9	624.5	6.9	410.7	1	796.8	43	26	22	15.7
875671	陈志军	61岁	男	1	是	40年	10支	无	鳞癌	右肺癌 右肺门淋巴结肿大 双肺转移	T3N2M1	未检测	2021.10.20	TP4	4周期	肺	2021.10.27	肺6000cGy/200cGy/30f	4周期	卡瑞利珠单抗	2021.10.20	PR	2021.10-2022.10	无	无	无	1.2	114.6	12.3	244.1	5.4	125.3	0.9	583.8	2.1	434.2	4.8	343	37.66	24.36	19.71	13.48
875922	印凤力	60岁	女	1	是	15年	20支	无	腺癌	左肺癌 纵膈及锁上淋巴结转移	T4N3M0	PD-L1 60% 基因检测未见突变	2022.1.3	PC5	5周期	肺	2021.11.1	肺6000cGy/200cGy/30f	5周期	卡瑞利珠单抗	2021.9	PR	2021.9-2022.8	无	2022.1脑转移	无	4.8	266.9	32	2054.9	8.4	554.9	1.6	3817.6	8.6	827.7	1.7	3343.7	35.79	23.17	18.17	12.57
879606	赵德明	54岁	男	0	否			陈旧性肺结核	鳞癌	右肺癌 纵膈及双锁上淋巴结转移	T2N3M0	CK(+),P40(+),CK5/6(+),Ki67（80%）	2021.11.3	TC5	5周期	肺	2022.3.14	肺6000cGy/200cGy/30f	3周期	度伐利尤单抗	2022.8.17	PR	2021.5-2023.1	无	无	3级肺炎	1.6	97.9	3.6	294.6	3.2	211.8	2.8	684	5.4	385.2	1.1	1259.8	22.39	14.07	11.33	7.76
890485	王振华	67岁	男	1	否			无	小细胞癌	右肺癌 纵膈淋巴结转移 脑转移	T3N2M1	未检测	2022.1.19	EP6	6周期	肺	2022.2.28	肺6000cGy/200cGy/30f	5周期	度伐利尤单抗	2022.2.17	PR	2022.1-2022.9	无	2022.1脑转移	无	2.8	172.7	8.6	592.5	10	385.7	1.3	2441.6	14.7	833.3	0.5	2575	46.32	25.73	20.68	14.94
890898	曹秀岩	49岁	女	1	否			无	腺癌	右肺癌术后	T1N2M0	TTF-1(+),RET-CCDC6:R12突变3.89%	2022.2.9	PC4	4周期	肺	2022.5.9	肺4800cGy/200cGy/24f	4周期	度伐利尤单抗	2022.8.5	SD	2021.12-2022.11	无	无	无	1.4	156.8	3.6	415.6	2.4	385.2	1.8	735.7	2.8	284.9	3.6	962.9	39.83	20.93	12.56	10.75
892474	丁恩明	75岁	男	1	是	50年	10支	无	鳞癌	左肺癌 肝转移	T3N2M1	未检测	2022.4.19	TC3	3周期	肺	2022.5.2	肺3990cGy/190cGy/21f+2000cGy/200cGy/10f	7周期	替雷利珠单抗	2022.4.19	PR	2022.3-2023.1	无	无	无	2.8	272.4	1.6	1348.4	9.2	576.9	1.4	2065.4	9.3	522.2	0.6	2611.1	44.34	21.44	14.24	11.12
890394	王德军	41岁	男	1	否			无	鳞癌	右肺癌 纵膈及右锁上淋巴结转移 右胸膜转移 右侧胸腔积液	T3N3M1	P63(+),P40(+),CK7(+),Ki67(40%)	2022.1.25	TC6	6周期	肺	2022.7.6	肺5000cGy/200cGy/25f	3周期	信迪利单抗	2022.5.9	PR	2022.1-2022.9	无	无	无	3.5	113.4	1.9	656.7	4.8	261.8	1.6	853.4	13.2	719	0.4	1999	40.29	21.57	17.36	12.17
893913	张相恩	57岁	男	1	否			无	腺癌	左肺癌 纵膈淋巴结转移 胸膜转移	T2N2M1	TP53突变	2022.2.15	TP4+培美联和奈达铂2	6周期	肺	2022.8.17	肺6000cGy/200cGy/30f	2周期	信迪利单抗	2022.4.2	PR	2022.2-2023.1.30(死亡)	无	2022.10肾上腺转移	无	2.2	125.5	2.4	553.5	4.3	233.3	1.4	877.3	7.3	407.3	1.2	2431.7	41.36	22.64	18.1	12.96
892741	王乃英	63岁	女	4	是	40年	40支	无	鳞癌	左肺癌 纵膈淋巴结转移 脑转移	T3N2M1	未检测	2022.3.29	TC3	3周期	肺	2022.4.25	肺3800cGy/190cGy/20f+1800cGy/200cGy/9f	3周期	替雷利珠单抗	2022.3.29	PD	2022.2-2022.8	无	2022.2脑转移 8月脑转移新发	IV度骨髓抑制 3级肺炎	0.9	51.4	6.7	98.3	3.8	659.1	1.6	2221.1	1.1	8.3	13.6	18.7	46.15	19.6	12.98	11.29
884235	袁文君	55岁	男	1	否			无	腺癌	右肺癌 纵膈淋巴结转移 肾上腺转移 肌肉转移	T1N2M1	未检测	2021.12.1	培美联合奈达铂7	7周期	肺	2022.8.10	肺6000cGy/200cGy/30f	7周期	帕博利珠单抗	2021.12.1	PR	2021.11-2023.2	无	无	无	1.2	153.6	5.5	494.6	4.3	116.1	1.9	771.1	3.6	372.2	1.6	1209.7	48.78	26.01	19.7	14.75
888122	戈才明	64岁	男	1	是	45年	10支	无	鳞癌	右肺癌 纵膈淋巴结转移	T3N2M0	未检测	2021.10.26	TC3	3周期	肺	2022.1.17	肺5200cGy/200cGy/26f	3周期	信迪利单抗	2021.10.26	PR	2021.10-2022.3	无	无	1级肺炎	2.2	94.1	4.8	628.8	11.2	681.4	2	6568.7	20.7	1000	0.4	8090	37.93	18.95	13.34	10.34
846950	李树华	59岁	男	1	是	40年	40支	无	鳞癌	左肺癌	T1N0M0	Ki67(70%),P40(+),CK5/6(+)	2022.3.2	TL6	6周期	肺	2022.5.2	肺6000cGy/200cGy/30f	6周期	替雷利珠单抗	2022.3.2	PR	2022.2-2022.8	无	无	无	1.9	145.4	4.2	671.6	4.2	270.6	1.9	1228.7	4.2	517.2	1.4	1391.2	47.19	28.1	24.02	22.48
876284	王清	57岁	男	1	否			无	小细胞癌	左肺癌 纵膈淋巴结转移	T1N2M0	TTF-1(+),CD56(+),syn(+),Ki67 (80-90%),P53(+),CK8/18(核旁点状+）	2021.11.20	EL4+EP2	6周期	肺	2022.4.6	肺5000cGy/200cGy/25f	7周期	度伐利尤单抗	2022.6.7	PR	2021.11-2023.2	无	无	无	3.1	107.3	2.4	734.8	4.7	145.6	1.2	923	6.7	213.4	1.2	1173.8	29.82	15.34	11.27	8.34
876310	何亚林	61岁	女	1	是	40年	15支	无	腺癌	右肺癌 纵膈淋巴结转移 骨转移 脑转移 肾上腺转移	T2N2M1	KRAS突变	2021.11	PC3	3周期	肺	2021.11.24	肺6000cGy/200cGy/30f	3周期	卡瑞利珠单抗	2021.11	PR	2021.9-2022.5	无	2021.9脑转移 骨转移	无	2.8	171.3	3.5	728.2	23.1	336.8	0.5	1475.4	1.2	30.9	6.1	79.1	68.35	36.12	26.27	18.54
869691	丁占海	69岁	男	1	是	30年	10支	无	鳞癌	右肺癌 纵膈及肺门淋巴结转移	T2N2M0	未检测	2022.3.8	TP2	2周期	肺	2022.6.6	肺6000cGy/200cGy/30f	1周期	特瑞普利单抗	2022.11.6	PD	2022.2-2022.11	无	2022.11病灶增大	无	3.1	110	3.5	809.9	4.7	273.6	2.1	1548.3	5.4	297.1	3	1639.9	31.18	15.69	10.95	8.45
901654	张宝富	57岁	男	1	是	30年	20支	无	鳞癌	左肺癌 纵膈淋巴结转移	T3N3M0	未检测	2022.5.26	TP1+TC3	4周期	肺	2022.5.31	肺6000cGy/200cGy/30f	3周期	替雷利珠单抗	2022.7.28	PR	2022.5-2023.1	无	无	无	3.6	168.7	17.9	1095	3.4	169.2	2.2	529.7	2.9	170.8	2.1	773.6	55.03	30.71	24.46	17.24
692231	宋雨良	71岁	男	1	是	10年	40支	无	腺癌	右肺癌 右锁上淋巴结转移	T1N3M0	基因检测未见突变	2017.3.2	GC4	4周期	肺	2022.5.2	肺6000cGy/200cGy/30f	2周期	卡瑞利珠单抗	2022.5.6	SD	2017.2-2022.7	2022.4复发	无	无	4.9	289.7	1.8	973.4	4.6	144.7	2.2	685.7	7	278.9	2.3	1391.6	15.83	11.46	10.05	6.61
905835	范立军	58岁	男	1	是	40年	10支	无	鳞癌	左肺癌 纵膈及锁上淋巴结转移	T4N3M0	未检测	2022.6.10	TP4	4周期	肺	2022.7.7	肺6400cGy/200cGy/32f	2周期	替雷利珠单抗	2022.8.4	SD	2022.3-2022.9	无	无	1级肺炎	3.1	144.7	3	878.5	12.5	198.9	0.5	2165.5	4	301	1.8	1258	34.56	19.22	15.62	11.62
869310	温桂芝	69岁	女	1	否			无	鳞癌	右肺癌 纵膈淋巴结转移	T2N2M0	未检测	2021.8.12	TC3+GC4+TP5	12周期	肺	2021.10.26	肺5800cGy/200cGy/29f	4周期	替雷利珠单抗	2022.4.21	PR	2021.8-2022.10	2022.4病灶增大	2022.2右侧胸腔积液	2级肺炎	3.3	111.2	2.4	884.8	7.1	407.4	0.8	1556.3	6.3	475	2.2	717.3	43.19	24.09	20.18	14.93
898598	巩国礼	59岁	男	1	否			无	鳞癌	右肺癌 纵膈淋巴结转移 胸腔积液	T3N2M1	未检测	2022.5.18	多西他赛联合奈达铂1+TP4	5周期	肺	2022.9.26	肺6000cGy/200cGy/30f	5周期	替雷利珠单抗	2022.5.24	SD	2022.5-2023.2	无	无	无	1.9	195.2	21	460.8	4.6	297.1	1.5	941.8	3.9	350.6	2.4	1205.9	44.33	24.33	19.58	14.01
857556	张广有	66岁	男	1	是	50年	10支	无	腺癌	左肺癌 纵膈及肺门淋巴结转移 骨转移	T1N2M1	KRAS.p.G12C突变	2021.7.7	PL4+PC1+力朴素1	6周期	肺	2021.11.29	肺6000cGy/200cGy/30f	6周期	卡瑞利珠单抗	2021.7.7	PD	2021.5-2022.2	无	2022.2双肺多发转移	无	3.2	51.4	3	407.2	13.1	228	0.5	1488.8	7.8	221.2	1.2	1714.4	47.69	23.16	15.49	12.14
854075	刘月东	58岁	男	1	是	30年	40支	无	肉瘤样癌	左肺癌 纵膈及肺门淋巴结转移	T1N3M0	未检测	2022.9.21	TP2	2周期	肺	2022.7.19	肺6000cGy/200cGy/30f	1周期	特瑞普利单抗	2022.11.4	PR	2022.7-2023.1	无	无	2级肺炎	2.1	80.1	2.8	448	24.6	644	0.3	3967	4	125.6	1.3	809	55.93	31.02	22.48	15.3
913660	王永	65岁	男	1	否			无	鳞癌	肺恶性肿瘤 肺转移	T3N0M1	未检测	2022.8.11	TP	6周期	肺	2022.8.22	肺5800cGy/200cGy/29f	6周期	替雷利珠单抗	2022.8.11	PR	2022.8-2023.2	无	无	无	3.4	178.7	12.5	459.2	5.9	202	1.5	1171.7	3.3	208.2	2.6	1092.9	49.49	25.8	19.11	13.88
898503	马万祥	56岁	男	2	是	30年	20支	无	腺癌	右肺癌 纵膈淋巴结转移 脑转移	T4N2M1	基因检测野生型，PD-L1:15%	2022.6.3	培美5	5周期	肺	2022.3.17	肺6400cGy/200cGy/32f	5周期	帕博利珠单抗	2022.6.3	SD	2022.3-2022.10	无	2022.3脑转移	3级肺炎	5.7	238.3	2.4	2554.6	9.9	424.2	1.1	3970.6	6.5	414.3	1.3	2059	27.56	14.49	12.73	10.94
871701	朱凤云	61岁	女	1	是	40年	10支	无	小细胞癌	左肺癌 纵膈淋巴结转移	T3N2M0	未检测	2021.8	EP3+IP4	7周期	肺	2021.11.30	肺6000cGy/200cGy/30f	4周期	度伐利尤单抗	2021.8	PD	2021.8-2022.6.21（死亡）	无	无	5级肺炎	4.3	347.6	2.4	1213	6.6	551.4	0.7	1339.8	5.8	329.6	1.3	1364.5	44.38	29.16	24.45	16.55
898780	夏德玲	66岁	男	1	是	40年	10支	无	腺癌	右肺癌 多发淋巴结转移 胸腔积液 心包积液	T1N3M1	BRAF突变，TP53突变，PD-L1 90%	2022.5.26	TP4	4周期	肺	2022.6.6	肺6000cGy/200cGy/30f	3周期	度伐利尤单抗	2022.7.21	PR	2022.3-2022.9	无	2022.9骨转移	无	1.9	68.9	13.8	233.5	2.5	78.1	1.6	185.9	15.6	347.6	1.5	1140.2	55.14	27.43	20.71	15.8
782537	商卫玲	52岁	女	1	否			无	小细胞癌	左肺癌 胰腺转移 脑转移 左侧胸腔积液 腹腔及腹膜后淋巴结转移 左锁上及左颈淋巴结转移	T2N3M1	未检测	2019.7.5	EL6+伊立替康1+吉西他滨4+白紫4	15周期	肺	2022.5.26	肺5000cGy/200cGy/25f	15周期	度伐利尤单抗	2020.8.26	PD	2019.7-2022.11	无	2022.5脑转移	II度骨髓抑制	8.5	256.6	2.2	2665.6	14.3	887	0.5	2918.1	5.6	219.2	1.7	894.2	38.33	12.73	6.65	8.08
814936	张彦娟	58岁	女	1	是	30年	20支	无	小细胞癌	右肺癌	cT1N2M0	无	2020.6.17	EP8周期 单药伊立替康2周期	10周期	肺	2020.9.15-10.27	肺6000cGy/200cGy/30f	5周期	阿替利珠单抗	2020.6.26-11.17	PD	2020.5-2022.5.21	无	2022.3.11左肾上腺转移，2022.3.15骨转移	I度骨髓抑制	4.3	151.7	2.6	579.4	1.7	98.1	3.3	265.9	1.7	177.5	3.1	301.7	37.47	18.19	10.08	8.78
819834	李金霞	66岁	女	1	否			无	小细胞癌	左肺癌 纵膈淋巴结肿大	cT1N0M0	无	2020.7.14	EP4周期	4周期	肺	2020.9.16-10.29	肺6000cGy/200cGy/30f	2周期	卡瑞利珠单抗	2020.9.3-10	PR	2020.4-2020.12.14	无	无	II度骨髓抑制 反应性毛细血管增生	1.2	103.6	3.5	248.7	1.9	110.8	3.7	397.8	2.1	157.3	2.4	366.4	45.9	23.56	15.56	12.5
818150	郭秀云	62岁	女	2	否			无	鳞癌	右肺癌	cT2N0M0	无	2020.5	TC3周期	3周期	肺	2020.7.30-9.9	肺5800cGy/200cGy/29f	5周期	信迪利单抗	2020.7.1信×1，2022.6-9信×4	PR	2020.2-2023.5.30	无	2020.10.8心包积液，2022.5.16软组织转移	II度骨髓抑制 甲减	2.3	105.8	2.7	254	2.5	118.4	3.9	365.9	3.9	133.3	3.8	573.3	44	25	21	14.93
795175	刘春江	63岁	男	1	是	30年	20支	无	鳞癌	右肺癌 纵膈淋巴结转移 肺门淋巴结转移	cT2N2M0	无	2019.10.24	TC12周期	12周期	肺	2020.7.1-8.12	肺6000cGy/200cGy/30f	13周期	卡瑞利珠单抗	2020.12-2021.11	SD	2019.7-2022.3.10	2020.12病灶增大，2021.12病灶增大	无	I级免疫性心肌炎	2.2	107.5	4.5	554.7	3.7	145.5	3.1	1003.6	5.8	262	2.3	1076.7	45.74	24.42	20.5	14.76
816064	井绪义	67岁	男	2	否			无	鳞癌	左肺癌 多发淋巴结转移 左侧胸腔积液	cT2N3M1	无	2020.8.2	DC1周期 GC3周期 白紫2周期 吉西他滨2周期	8周期	肺	2020.11.24-2021.1.6	肺6000cGy/200cGy/30f	3周期	信迪利单抗	2021.6.18-8.31	SD	2020.7-2022.1.12	2021.4.1病灶增大，2021.6.18病灶增大	无	I级免疫性心肌炎	2	134.6	5.4	434.7	2.7	202.9	3.5	744.6	3.3	173.3	3.5	743.4	51	25	18	13.82
812440	刘新柱	55岁	男	1	否			无	小细胞癌	左肺癌	cT1N0M0	无	2020.7.4	EP9周期	9周期	肺	2020.9.17-10.29	肺6000cGy/200cGy/30f	5周期	度伐利尤单抗	2021.3.16-6.28	SD	2020.6.11-2022.4.11	2022.4.11病灶增大，淋巴结转移	2020.11.24脑转移，2021.4.10骨转移	乏力	1.2	84.2	9.2	226.4	5.4	310.9	1.1	923.4	9.4	164.2	1.5	1252.8	46	24	19	14.54
816696	高金玉	66岁	男	2	是	40年	20支	无	腺癌	左肺癌	cT1N0M0	无	2020.4.28	PC6周期	6周期	肺	2020.9.28-11.10	肺6000cGy/200cGy/30f	4周期	度伐利尤单抗	2020.12-2021.3	SD	2020.4.22-2022.9.29	无	无	乏力 甲减	1.7	92.2	5.8	277.6	2.1	144.6	1.6	344.3	3.7	162.8	2.6	566.4	36	23	18	12.22
847583	葛云娟	46岁	女	0	否			无	小细胞癌	右肺癌 纵膈淋巴结转移 肺门淋巴结转移	cT1N2M0	无	2020.9	EP5周期 单药白紫1周期	6周期	肺	2020.11.03-12.15	肺6000cGy/200cGy/30f	1周期	卡瑞利珠单抗	2021.3.6	PD	2020.9-2021.4.1	无	2021.3.2右腋下淋巴结转移	2级肺炎	4.6	636.5	2.8	2501.3	13.7	295.7	0.7	2838.9	3.8	331.3	3.3	1212.4	46	26	21	15.48
815938	梁作和	63岁	男	1	否			无	鳞癌	左肺癌 肺门淋巴结转移	pT4N1M0	无	2020.3.27	TC10周期 TP1周期	11周期	肺	2022.9.14-10.22	肺5880cGy/28f	8周期	帕博利珠单抗	2022.5.18-9.20帕×6,2022.11.24-12.17帕×2	SD	2020.3-2023.7.17	无	2023.1.31右肺多发结节，考虑转移	3级肺炎	2.9	180.4	1.7	530.4	3.5	122.4	1.8	495.8	2.2	61.8	4.2	265.8	24	15	12	8.26
814591	尤富	65岁	男	1	是	30年	20支	无	小细胞癌	左肺癌 纵膈淋巴结转移 胸腔积液	cT2N2M1	无	2020.3.16	EC3周期 单药白紫1周期	4周期	肺	2020.6.8-7.20	肺6000cGy/200cGy/30f	2周期	帕博利珠单抗	2020.3.16-4	PR	2020.2-2020.9.11	无	无	甲减	12.8	122.1	1.5	2539.4	3.7	144.8	1.6	469.2	9.4	322.2	1.1	1640.1	28	19	16	10.15
879333	王学礼	64岁	男	1	是	50年	20支	无	小细胞癌	右肺癌 纵膈淋巴结转移 肺门淋巴结转移	cT2N2M0	CD56(-),CgA(-),Syn(-),TTF-1少(+),CK7(+),ki67约40%,P40(-),LCA(淋巴细胞+)	2021.11.3	TC4周期 PC3周期	7周期	肺	2022.1.4-2.18	肺6000cGy/200cGy/30f	28周期	度伐利尤单抗+卡	2022.2-2023.3.23度×25，2023.4.19-6.26卡×3	PR	2021.10-2023.6.5	无	2023.3.23右肾上腺转移	无	1.8	89.5	4.6	640.5	1.5	94.3	7	559.1	2.4	242	2	873.6	45	25	19	13.55
846391	张德庆	61岁	男	1	否			无	小细胞癌	右肺癌 纵膈淋巴结肿大 脑转移	cT1N2M1	无	2021.4.24	EP6周期	6周期	肺	2021.12.21-2022.2	肺6000cGy/200cGy/30f	5周期	卡瑞利珠单抗	2021.5.14-10.1	PR	2021.4-2022.10.14	无	2021.12.7脑转移 2022.7.12胸腔积液 心包积液	无	2.3	76	3.7	463.9	9.7	212.2	0.6	1003.9	4.7	120	1.1	307.2	50	25	18	13.57
875213	杨旭东	62岁	男	0	是	30年	10支	无	腺癌	右肺癌 纵膈淋巴结肿大 锁骨上淋巴结肿大 心包积液	cT3N0M1	CK7(+),TTF-1(-),NapsinA(-),P40(-),CK5/6(-),CD56(-),Syn(-),ki67约80%	2021.8.31	PC2周期 白紫1周期	3周期	肺	2021.12.13-2022.1.21	肺6000cGy/200cGy/30f	3周期	卡瑞利珠单抗+替	2021.8.31-9.23卡×2，10.15替×1	SD	2021.7.31-2022.2.15	无	无	无	3.9	94	1	659.6	8.7	381.4	0.7	2319.1	4.4	303.2	1.3	1249.3	28.5	16.36	12.78	9.24
874549	王凯	62岁	男	1	是	30年	40支	无	小细胞癌	右肺癌 脑转移	cT3N2M1	无	2021.7.9	EC8周期	8周期	肺	2021.11.18-2021.12.31	肺6000cGy/200cGy/30f	4周期	卡瑞利珠单抗	2021.8.21-10.20	SD	2021.7.5-2023.5.18	无	2023.1.7脑膜瘤	III度骨髓抑制	2.3	222.5	1.3	616.3	5.4	372.5	0.9	800.9	5.8	312.5	1.3	1159.4	44	29	22	15.69
847162	王义	65岁	男	1	是	40年	20支	无	鳞癌	左肺癌 纵膈淋巴结转移 胸腔积液	cT3N2M1	无	2021.7.26	TP4周期 TC3周期	7周期	肺	2021.11.2-12.15	肺6600cGy/220cGy/30f	3周期	替雷利珠单抗	2022.6.16-8.8	PR	2021.7-2022.8.11	无	无	无	2	93.9	5.2	486.4	3.6	240.6	3.4	1138	2.4	184.2	2.7	681.6	34	20	16	10.95
875662	刘馀涛	76岁	男	3	是	50年	20支	无	腺癌	右肺癌 纵膈淋巴结转移	cT1N2M0	无	2021.10.9	TC1周期 PC1周期	2周期	肺	2021.10.12-11.24	肺6000cGy/200cGy/30f	1周期	卡瑞利珠单抗	2021.12.21	PD	2021.9.17-2022.1.25	无	无	4级肺炎 I级免疫性心肌炎	2.1	78.7	3.8	250.2	2.6	157.7	1.1	424.2	3.5	46.7	1.4	169.9	30	19	14	10.06
831676	尹福胜	67岁	男	1	是	50年	30支	无	腺癌	右肺癌 锁上淋巴结转移 纵膈淋巴结肿大 肺门淋巴结肿大	cT1N3M0	无	2020.11.12	PC6周期 TC4周期 多西他赛5周期	15周期	肺	2021.10.19-11.29	肺6000cGy/200cGy/30f	10周期	替雷利珠单抗	2022.2-10	SD	2020.11.12-2022.10.26	2021.6病灶增大	2022.3.16脑转移	无	4.5	131	2.9	583	4.2	164.1	1.7	531.7	6.1	160.1	1.3	826.1	29.66	16.84	13.38	9
905928	曲晓光	54岁	男	1	是	5年	20支	无	鳞癌	左肺癌 纵膈淋巴结转移	cT3N2M0	无	2021.2.7	GP6周期 TC2周期	8周期	肺	2021.10.18-11.30	肺6000cGy/200cGy/30f	5周期	信迪利单抗+替	2021.2.28-5信×4,2022.10替×1	PD	2021.1-2022.11.12	2022.10.8病灶增大	无	无	3	160	2.6	584	4.3	247.6	1.7	873.9	3.8	232.2	2.2	794.2	49.82	19.82	12.15	10.98
812120	马贤文	63岁	男	1	是	30年	30支	无	鳞癌	右肺癌 纵膈淋巴结转移	pT1N1M0	CK7(-),TTF-1(-),NapsinA(-),P40(+),CK5/6(+),P63(+)	2020.4	TP4周期 紫杉醇脂质体4周期	8周期	肺	2021.9.27-11.8	肺6000cGy/200cGy/30f	4周期	替雷利珠单抗	2022.6.2-8.18	PD	2020.1-2022.8.18	2022.5.20术后病灶复发	无	无	2.6	86.5	4	538	2.5	172	5.3	744.8	3.2	212.6	4.5	1199.3	42.04	21.11	15.73	11.68
844180	杨孝芝	57岁	女	1	否			无	腺癌	左肺癌 纵膈淋巴结肿大 肺门淋巴结肿大	cT2N3M0	CK7(+),TTF-1(+),NapsinA(+),P63(-),CK5/6(+),Syn(-),ki67约30%,BRAF V600E突变,PD-L1:60-70%	2021.4.3	PC8周期	8周期	肺	2021.9.26-10.29	肺4600cGy/200cGy/23f	7周期	卡瑞利珠单抗	2021.4.3-11.29	PR	2021.3-2023.8.9	无	无	无	1.7	130.2	2.7	393.3	2.2	127.1	2.7	531.2	2.5	155.3	2.5	615.2	30	19	15	10.27
850264	宋清	55岁	男	0	是	37年	10支	无	鳞癌	右肺癌 锁骨上淋巴结转移	cT3N3M0	无	2021.3.13	DC3周期 GP1周期	4周期	肺	2021.9.17-11.1	肺6600cGy/220cGy/30f	4周期	替雷利珠单抗	2021.3.13-5.30	PR	2021.3-2021.12.23	无	无	无	1	114	6.2	198.3	3	217.9	2.3	549	2.2	158.1	3	414.3	37	23	18	12.54
833180	冯云辉	58岁	男	1	是	50年	10支	无	小细胞癌	右肺癌	cT1N0M0	无	2021.3.7	EL6周期 EP1周期	7周期	肺	2021.8.24-10.6	肺6000cGy/200cGy/30f	2周期	特瑞普利单抗+信	2021.6.22特×1,2022.5.12信×1	PR	2021.2.23-2022.5.14	无	2022.5.13骨转移	无	2.7	222.7	2.1	850.7	5.2	388.3	1.2	1215.5	9.8	680	0.5	1999.2	35	24	18	12.31
845154	王丽萍	58岁	女	1	否			无	鳞癌	左肺癌 纵膈淋巴结肿大 肺门淋巴结肿大	cT3N2M0	无	2019.11	TC6周期 GL1周期 白紫4周期	11周期	肺	2021.8.18-9.28	肺6000cGy/200cGy/30f	5周期	阿替利珠单抗	2021.5.10-8.4	PD	2019.11-2021.10.26	2021.3.2病灶增大	无	无	12.7	236.5	1	4129.2	25.1	744.7	0.6	8802.1	8.7	482.4	0.8	2383.3	44.94	25.24	20.67	14.76
846855	汲国昌	80岁	男	2	否			无	鳞癌	右肺癌 纵膈淋巴结转移 肺门淋巴结转移 锁骨上淋巴结转移 胸腔积液	cT1N3M1	无	2021.3.26	吉西他滨2周期 白紫2周期	4周期	肺	2021.7.19-8.27	肺6000cGy/200cGy/30f	4周期	卡瑞利珠单抗+替	2021.10.5-10.26卡×2,2021.11.16-12.13替×2	PD	2021.3-2021.12.16	无	2021.9.29肝转移	无	3.1	110.5	2.8	743.7	3.2	143.9	2.2	828.8	3.6	126.2	1.3	465.7	43.3	21.65	14.56	11.72
845229	单连宝	61岁	男	0	否			无	小细胞癌	左肺癌 纵膈淋巴结转移 肺门淋巴结转移 胸腔积液	cT3N2M1	无	2021.3.1	EL5周期 EP1周期	6周期	肺	2021.5.31-7.12	肺6000cGy/200cGy/30f	4周期	卡瑞利珠单抗	2021.3.1-5.19	SD	2021.2-2023.7.10	无	无	无	1.7	125.7	6.2	470.1	1.6	101.2	3.7	552.3	3.9	169.7	1.3	588.7	43.83	21.16	14.2	11.78
844902	张坤	61岁	男	0	是	30年	30支	无	小细胞癌	左肺癌 纵膈淋巴结转移 肺门淋巴结转移	cT2N2M0	无	2021.2.9	口服依托泊苷胶囊 白紫1周期	1周期	肺	2021.4.26-6.1	27/15f+24/12f	5周期	阿替利珠单抗	2021.2.27-8.31	SD	2021.2.5-2023.4.28	无	无	无	1.8	145.7	3.1	469.2	2.9	125.8	3.4	455.4	1.7	51.9	3.8	261	65	33	27	18.38
816240	刘锐	61岁	男	1	是	30年	20支	无	腺癌	右肺癌 纵膈淋巴结肿大 锁骨上淋巴结肿大 腋下淋巴结转移 骨转移	cT1N3M1	无	2020.7.14	PC1周期 吉西他滨1周期	2周期	肺	2020.12.30-2021.2.10	肺6000cGy/200cGy/30f	1周期	卡瑞利珠单抗	2021.3.9	PD	2020.3-2021.5.25	无	2021.5.25双侧胸腔积液	无	3.8	140.8	2.5	1346	3.3	232.9	3.2	1157.4	4.6	229.7	2.3	1518	42	24	18	13.01
815017	郭海峰	48岁	男	1	是	28年	10支	无	小细胞癌	右肺癌 纵膈淋巴结肿大	cT1N0M0	无	2020.7.29	EP5周期	5周期	肺	2020.9.14-10.27	肺6000cGy/200cGy/30f	3周期	特瑞普利单抗	2020.7.29-11.10	PR	2020.7.22-2023.4.18	无	无	1级肺炎	0.4	121.7	19	90.1	4.5	189.9	2.2	761.4	4	260.8	2.1	829.2	33	20	16	11.07
898538	林仕学	57岁	男	1	是	45年	40支	无	鳞癌	左肺癌 纵膈淋巴结转移 颈部淋巴结转移 锁骨上淋巴结转移	cT3N3M0	CD5/6(+),P40(+),P63(+),TTF-1(-),CK(-),NapsinA(-)	2021.7.8	GL3周期 TC3周期	6周期	肺	2021.12.13-2022.1.25	肺6600cGy/200cGy/33f	4周期	特瑞普利单抗+替	2021.7-9特×3,2022.1.29替×1	SD	2021.6-2022.9.7	无	无	2级肺炎	5.9	194.3	1.3	1012.4	11.4	467.6	0.5	1973.1	9.5	424.5	0.9	1973.9	48	25	20	14.69
855997	王威	54岁	男	1	是	30年	25支	无	腺癌	右肺癌 纵膈淋巴结转移 骨转移	cT1N2M1	KRAS突变，MET基因扩增	2021.5	PC5周期 TC1周期	6周期	肺	2021.12.6-2022.1.17	肺6500cGy/30f	6周期	帕博利珠单抗	2021.6.16-10.22	PD	2021.4.20-2022.6.8	无	2021.11.11纵膈淋巴结明显肿大，2022.5.18心包积液，胸腔积液	无	3.7	230.6	3.1	1485.3	9.8	635.4	1	2999.2	6.6	333	2.2	2061.1	46.95	22.56	15.07	11.92
485560	王英忠	78岁	男	1	否			无	鳞癌	右肺癌 纵膈淋巴结转移 肺门淋巴结转移 肺转移	cT2N2M1	无	2022.2.23	TC2周期 TL2周期 白紫2	6周期	肺	2021.12.6-2022.1.18	肺6000cGy/200cGy/30f	2周期	替雷利珠单抗	2022.2.23-3.21	PR	2021.9-2023.3.14	无	无	无	3.2	118.6	3.2	945.1	7.5	260.7	1.7	2379.8	5.1	239.8	2	1009.4	31	21	18	11.64
853833	高光武	71岁	男	1	是	20年	50支	无	腺癌	右肺癌 纵膈淋巴结转移 锁骨上淋巴结转移	cT2N2M0	ERBB2阳性，PD-L1:80-85%	2021.6.7	PC4周期 白紫2周期	6周期	肺	2021.12.1-2022.1.11	肺6000cGy/200cGy/30f	5周期	卡瑞利珠单抗	2021.6.7-10.19	SD	2021.4-2022.2.17	无	无	无	3.7	237	4.3	1284.5	12.4	410.2	0.7	2994.2	4.4	197.6	2.2	1088.8	43.08	23.61	15.61	12.6
854776	祁慧娟	56岁	女	0	否			无	腺癌	右肺癌 纵膈淋巴结转移 肺门淋巴结转移 锁骨上淋巴结转移	cT1N3M0	无	2021.4	PC6周期	6周期	肺	2021.11.11-2021.12.22	肺6000cGy/200cGy/30f	6周期	帕博利珠单抗	2021.4.14-10	PR	2021.4-2023.5.5	无	无	无	0.8	126.7	6	217.9	4.8	255.1	1.5	849.4	4.9	318.2	0.8	865.5	52.04	25.15	20.03	15.26
857606	杨凤兰	72岁	女	1	否			无	鳞癌	右肺癌 纵膈淋巴结转移 肺门淋巴结转移 锁骨上淋巴结转移	cT2N3M0	无	2021.8.1	TP3周期	3周期	肺	2021.11.10-2021.12.20	肺6000cGy/200cGy/30f	3周期	替雷利珠单抗	2021.8.1-9.14	PD	2021.6-2022.3.9	无	2022.1.13骨转移，2022.1.24心包积液，胸腔积液增多	2级肺炎	2	170.8	3.7	367.1	4	456.8	1.3	799.4	12.2	360.3	0.7	2990.4	50	28	22	16.28
866746	孙雪杰	61岁	男	0	是	40年	40支	无	小细胞癌	左肺癌 纵膈淋巴结转移 肺门淋巴结转移	cT1N2M0	无	2021.7.19	EL2周期 EP1周期 EC1周期	4周期	肺	2021.10.18-11.19	肺5000cGy/200cGy/25f	1周期	度伐利尤单抗	2021.9.14	SD	2021.5-2023.5.16	无	无	无	2.1	102.8	2.6	463.8	2.6	100.7	2.8	388.6	3	149.1	2.3	513	29	18	12	8.88
862609	刘兆伟	43岁	男	0	否			无	小细胞癌	左肺癌 纵膈淋巴结肿大 肺门淋巴结肿大 锁骨上淋巴结肿大	cT2N3M0	CD56(+),CgA(-),Syn(+),TTF-1(+),P40(-),CK7(-),ki67约70%	2021.7.9	EL3周期 伊立替康1周期 白紫1周期	5周期	肺	2021.9.23-11.8	肺6000cGy/200cGy/30f	2周期	度伐利尤单抗	2022.1.11-2.17	PD	2021.7-2022.1.10	2021.11.30病灶增大	2021.11.29右锁上多发肿大淋巴结	1级肺炎	1.4	100.6	4.5	233.4	3.8	86.4	1.3	504.4	1.4	152.9	3.8	264.5	35	20	18	11.29
869309	黄国顺	69岁	男	1	是	50年	20支	无	鳞癌	右肺癌 纵膈淋巴结转移 胸腔积液	cT3N2M1	无	2021.3.20	TL5周期	5周期	肺	2021.8.5-8.31行19f，11.29-12.10行10f	肺5800cGy/200cGy/29f	5周期	卡瑞利珠单抗	2021.3.20-7	SD	2021.3-2021.11.5	无	无	1级肺炎	5.1	286	2.9	1452.9	5.5	252.4	1.6	1458.8	10.1	478.5	1.3	3799.1	40.22	22.38	16.99	11.74
853850	张东利	66岁	男	1	是	20年	40支	无	大细胞癌	左肺癌 多发淋巴结转移 双肺结节(转移可能)	cT4N3M1	CK56个别(+),NapsinA(-),CgA(-),Syn(-),TTF-1(-),P40(-),CK8/18(+),ki67约80-90%	2021.4	TL1周期 白紫2周期 EP1周期 吉西他滨1周期	5周期	肺	2021.7.20-8.31	肺6000cGy/200cGy/30f	4周期	卡瑞利珠单抗	2021.5.12-9.3	SD	2021.4-2021.11.29	无	无	2级肺炎 放射性食管炎	3.6	149.3	3.2	801.9	2.6	214.1	3.4	554.6	4.5	274.6	2.1	884.4	43.81	22.65	16.48	12.97
844133	陈秋芝	63岁	女	1	否			无	小细胞癌	左肺癌 肺门淋巴结肿大	cT1N1M0	无	2021.4.1	EC1周期 依托泊苷胶囊1周期 卡铂4周期	6周期	肺	2021.6.18-8.10	肺6000cGy/200cGy/30f	3周期	卡瑞利珠单抗	2021.4.28-9.4	SD	2021.3-2023.8.4	无	无	1级肺炎 放射性食管炎	1	60.7	6.7	142.1	2.9	183.9	2.2	491	1.5	100.6	3.9	252.5	25.15	14.53	11.74	8.58
824110	何瑞俭	54岁	男	0	是	20年	20支	无	鳞癌	左肺癌 肺门淋巴结肿大	cT1N1M0	无	2021.1.12	TP5周期 吉西他滨1周期	6周期	肺	2021.4.20-6.3	肺6000cGy/200cGy/30f	2周期	替雷利珠单抗	2021.9.27-10.22	PD	2020.12.17-2022.8.25	无	2022.8.25颅骨转移	2级肺炎	2.7	99.4	3.4	428.3	3.5	119.8	2.1	538.9	3.5	129.6	2.9	483.5	27.41	16.89	13.63	9.12
833144	姜国君	59岁	男	1	否			无	鳞癌	左肺癌	cT3N0M0	CK5/6(+),P63(+),P40(-),ki67约90%	2020.11.3	TC6周期	6周期	肺	2021.4.20-5.28	肺6000cGy/200cGy/30f	4周期	信迪利单抗+卡	2020.11.3-11.27信×2,2021.6.8-6.30卡×2	SD	2020.10.15-2023.5.31	无	无	无	1.5	112.9	6.1	250.7	2.5	136.1	2.3	333.4	2.8	123.6	4.5	505.6	43	23	16	12.16
824076	周以江	65岁	男	3	否			无	鳞癌	左肺癌 多发淋巴结转移	cT3N3M0	无	2020.10.28	DL2周期 TL3周期	5周期	肺	2021.2.5-3.19	肺5800cGy/200cGy/29f	4周期	帕博利珠单抗	2020.11.18-2021.1.21	SD	2020.10-2021.4.22	无	无	3级肺炎	4.5	92.4	2.6	972.7	8.9	321.4	0.9	1205.4	10.5	868	1.3	2274.2	50	24	19	14.02
826408	李云祥	74岁	男	1	否			无	小细胞癌	左肺癌 多发淋巴结转移 胸腔积液	cT3N3M1	无	2020.11.17	EL4周期 IP2周期	6周期	肺	2021.1.26-3.9	肺6000cGy/200cGy/30f	3周期	度伐利尤单抗	2020.12.31-2021.3.24	PD	2020.10-2021.5.13	无	2021.2.18肝转移	无	4.7	168.2	2.5	992.7	9.1	174.2	0.8	1050.7	8.3	334.6	0.8	1442.2	50	28	21	15.97
822664	蒋成林	61岁	男	2	是	40年	30支	无	鳞癌	右肺癌 纵膈淋巴结肿大 肺门淋巴结肿大	cT3N2M0	无	2020.8.6	TP7周期	7周期	肺	2020.12.7-2021.1.15	肺6000cGy/200cGy/30f	6周期	卡瑞利珠单抗	2020.8.6-10.23卡×4,2021.3.26-4.28卡×2	SD	2020.6-2021.5.1	无	无	无	1.6	82.3	4.8	253.5	4.8	135	1.2	645.3	2.9	127.8	2.2	364.3	47	25	15	12.65
931451	马俊仁	68岁	男	3	否			无	腺癌	右肺癌 纵膈淋巴结转移 胸腔积液	cT3N2M1	无	2022.12	培美曲塞+奈达铂1周期	1周期	肺	2023.1.10-2.10	肺5800cGy/200cGy/29f	1周期	信迪利单抗	2022.11	PD	2022.11-2023.3.11死亡	无	2023.1.18双侧胸腔积液，2023.3.9炎症范围明显增大，心包积液	5级肺炎	2.2	56.3	1.2	158.6	5	144.6	1.2	406.4	5	144.6	1.2	406.4	50	29	23	17.04
913666	李自明	59岁	男	0	是	40年	20支	无	鳞癌	右肺癌 纵膈淋巴结转移 锁骨上淋巴结转移	cT1N3M0	无	2022.8.27	TC5周期	5周期	肺	2023.1.5-2.21	肺6400cGy/200cGy/32f	9周期	替雷利珠单抗+信	2022.8.27-2023.7.14替×8,2023.8.9信×1	SD	2022.1-2023.8.7	无	无	无	3.2	98.7	2.2	495.6	4.8	171.1	1.2	619.2	1.7	159.8	3.1	241.3	40.52	24.51	20	14.11
910345	石尔会	57岁	男	0	是	30年	20支	无	鳞癌	左肺癌 肺门淋巴结转移	cT3N2M0	无	2022.7.22	TL3周期	3周期	肺	2023.1.2-3.13	3600/18f+2520/12f	3周期	卡瑞利珠单抗	2022.7.22-9.19	PD	2022.7-2023.7.4	无	2023.4.19胸腔积液，2023.7.4病灶增大	无	2.4	121.4	3.9	453	1.5	133.6	3.4	291.2	2.1	189.7	2.4	385.1	31.55	23.38	20.69	13.36
921774	王新华	73岁	女	3	否			无	腺癌	右肺癌 纵膈淋巴结转移	cT2N2M0	无	2022.10.25	培美曲塞+奈达铂2周期	2周期	肺	2022.12.14-2023.2.10	肺6400cGy/200cGy/32f	2周期	卡瑞利珠单抗	2022.10.25-11.16	PD	2022.10-2023.7.6	无	2023.5.19胸腔积液，胸膜转移，2023.7.6心包积液	2级肺炎	1.5	100.4	4.6	357.5	2.1	203.7	1.8	354.4	4	201.3	1.5	616	53.35	26.23	23.31	17.38
863684	初吉顺	62岁	男	1	是	45年	20支	无	鳞癌	右肺癌 胸膜转移 骨转移	cT2N0M1	无	2022.6.15	TP6周期	6周期	肺	2022.11.21-2023.1.18	肺6600cGy/200cGy/33f	7周期	替雷利珠单抗	2022.6.15-11.5	SD	2021.5-2023.6.14	无	无	无	1.2	75.9	6.3	248.1	4.2	207.3	1.8	833.3	1.6	102.1	2.4	304.2	17.94	8.63	6.86	5.77
902940	夏伟	61岁	男	0	是	30年	10支	无	鳞癌	右肺癌 纵膈淋巴结转移 肺门淋巴结转移	cT1N2M0	无	2022.7.10	TC6周期	6周期	肺	2022.11.8-2023.2.22	肺6000cGy/200cGy/30f	6周期	卡瑞利珠单抗	2022.7.10-11.4	PR	2022.7-2023.7.26	无	无	无	4.5	178.4	2.4	1108	4.1	225	2.7	1278	8.8	211.9	1.3	2032.4	54.08	29.58	22.51	16.54
894431	贺广发	79岁	男	0	是	40年	10支	无	鳞癌	右肺癌	cT2N2M0	无	2022.8	TL3周期 TC2周期	5周期	肺	2022.10.31-12.26	肺5800cGy/200cGy/29f	5周期	替雷利珠单抗+卡	2022.8.3-8.31替×2,2023.3.14-5.16卡×3	PD	2022.6-2023.5.17	无	2023.2.28病灶增大，肺门淋巴结转移	无	2.7	85.6	2	436.4	2.6	212.8	2.7	638.5	4	137	1.2	701.5	19.11	8.9	6.73	5.44
895637	曹利	68岁	女	1	是	30年	20支	无	鳞癌	左肺癌 纵膈淋巴结转移 胸腔积液	cT3N2M1	无	2022.5.13	TC6周期 吉西他滨2周期	8周期	肺	2022.11.2-12.14	肺6000cGy/200cGy/30f	5周期	替雷利珠单抗	2022.7.1-10.9	SD	2022.3-2023.6.8	无	无	无	0.9	79.1	6.5	187.5	1.1	91.5	5.7	242.4	3.3	235.8	3.4	924.5	38.02	21.85	16.88	12.18
906534	张立东	39岁	男	0	是	10年	30支	无	小细胞癌	左肺癌 纵膈淋巴结转移 肺门淋巴结转移 脑转移	cT1N2M1	无	2022.8.20	EC6周期	6周期	肺	2022.10.19-12.1	肺6000cGy/200cGy/30f	5周期	阿替利珠单抗	2022.8.11-2023.1.10	SD	2022.8-2023.6.13	无	无	无	2.7	130.9	3.9	607.2	2.6	143.9	2.6	696.6	3.7	194.6	2.2	675.3	36.5	21.6	17.5	12.2
826182	赵继红	75岁	男	0	否			无	鳞癌	右肺癌 纵膈淋巴结转移 肺门淋巴结转移	cT2N2M0	无	2020.9.3	TC6周期 多西他赛2周期 吉西他滨3周期 白紫2周期	13周期	肺	2022.10.19-12.1	肺6000cGy/200cGy/30f	36周期	替雷利珠单抗	2020.9.7-2021.1.7替×6，2021.1.7-2022.8维持30周期	PD	2020.8-2023.8.10	无	2023.2胸腔积液增多	甲减	3.1	112.7	3.5	806.7	8	178.1	3	1357.3	9.4	241.3	1.7	1821.4	36.36	19.82	15.77	11.64
892748	王庆君	73岁	女	1	否			无	小细胞癌	左肺癌 纵膈淋巴结转移 肺门淋巴结转移 锁骨上淋巴结转移 肺转移 胸腔积液	cT3N3M1	无	2022.4.6	EP6周期	6周期	肺	2022.10.12-11.21	肺5800cGy/200cGy/29f	6周期	斯鲁利单抗	2022.4.6-8.30	PD	2022.3-2023.7.11	无	2023.4.7脑转移，2023.5.10左肾上腺转移，2023.5.26骨转移	1级肺炎	6.7	95.8	2	761.6	19.5	202.9	0.8	1343.5	6.3	102.7	1.3	484.6	46.84	28.58	22.64	15.38
901336	师帅	45岁	女	1	否			无	小细胞癌	右肺癌 纵膈淋巴结转移 肺门淋巴结转移 肺转移 胸腔积液	cT1N2M1	无	2020.10.15	EC7周期	7周期	肺	2022.10.10-11.29	肺6000cGy/200cGy/30f	6周期	斯鲁利单抗	2022.6.18-10.25	SD	2020.9-2023.5.10	无	2022.6.16病灶增大	1级肺炎	3	119.8	5.2	471	5.7	104.9	1.5	246.5	84.2	606.7	0.3	15330.5	55.32	33.38	27.44	18.54
907095	张文焕	62岁	男	0	是	45年	20支	无	鳞癌	左肺癌 纵膈淋巴结转移	cT2N2M0	无	2022.6.16	TC5周期 DL1周期	6周期	肺	2022.10.12-11.22	肺6000cGy/200cGy/30f	4周期	替雷利珠单抗	2022.7.10-9.15	PD	2022.5-2023.5.30	无	2023.4.23病灶增大，2023.5.31腹膜多发转移，胸腔积液增多	无	1.7	102.1	4.7	408.4	2.2	128.2	3	361.6	5.9	211.5	3	1628.8	48.5	27.1	21.46	15.67
900742	张广军	64岁	男	0	是	30年	5支	无	鳞癌	右肺癌 纵膈淋巴结转移 胸腔积液	cT3N2M1	无	2022.4.28	TL6周期 TC1周期	7周期	肺	2022.10.4-11.14	肺6000cGy/200cGy/30f	5周期	替雷利珠单抗	2022.5-8.24	SD	2022.3-2023.2.16	无	无	无	6.6	283.2	2.4	1993.6	3.1	253	2.9	905.7	9.2	364.1	1.5	2140.7	54.47	25.9	19.7	14.05
894275	李若芹	65岁	女	0	是	20年	10支	无	小细胞癌	右肺癌 纵膈淋巴结转移 锁骨上淋巴结转移	cT2N3M0	CK(弱+),CD56(+),CgA(+),Syn(+),TTF-1(+),P40(-),P63(-),CK7(+),NapsinA(-),ki67＞80%	2022.6.18	EP5周期	5周期	肺	2022.9.28-11.9	肺6000cGy/200cGy/30f	1周期	斯鲁利单抗	2022.6.18,后续只化疗	PD	2022.4-2023.6.15	无	2023.3.20脑转移	无	6.8	146.5	1.9	1138.2	3.5	255.7	2.6	715.9	3.1	190	2.1	355.3	41.2	21.9	15.2	10.95
845411	马德成	58岁	男	0	是	30年	40支	无	鳞癌	左肺癌 多发淋巴结肿大	cT3N3M0	CK5/6(+),TTF-1(-),P40(+),P63(+),CK7(-),NapsinA(-)	2021.7.3	TP6周期 DP5周期	11周期	肺	2022.8.31-10.13	肺6000cGy/200cGy/30f	10周期	卡瑞利珠单抗	2021.7.2-10.24卡×6,2022.5.27-8.1卡×4	PD	2021.6-2023.4.18	无	2023.2.18脑转移	无	3	79.5	2.8	371.2	5.6	160.5	2.1	679	5.5	194.4	1.7	966.4	46.03	25.87	22.44	16.35
900702	何修安	52岁	男	1	否			无	小细胞癌	左肺癌 骨转移	cT1N0M1	CgA(灶+),SYN(+),CD56(+),TTF-1(+),P40(-),ki67约70%	2022.5.9	EC5周期 力朴素4周期	9周期	肺	2022.9.5-10.16	肺6000cGy/200cGy/30f	6周期	斯鲁利单抗	2022.7.22-2023.6.2	SD	2022.4-2023.8.1	无	2022.10.6脑转移	无	20.7	391.5	5.9	8589.7	7.6	464.8	1.3	1910.4	14.8	450	1	2524.5	39.09	22.1	17.55	12.56
889228	郭维荣	70岁	女	0	是	50年	10支	无	小细胞癌	左肺癌 纵膈淋巴结转移	cT2N2M0	无	2022.2	EP6周期 依托泊苷1周期	7周期	肺	2022.8.8-9.19	肺5600cGy/200cGy/28f	4周期	阿替利珠单抗	2022.2.14-6.29	PD	2022.2-2022.12.19	无	2022.12.15纵膈淋巴结增大，心包积液，胸腔积液增多	无	2.1	136	2.2	371.1	3.6	205.3	1.7	556.3	5.4	324.1	1.7	946.3	52.83	30.19	23.62	16.91
888576	王金	63岁	男	2	是	40年	30支	无	小细胞癌	左肺癌 右肺癌 锁骨上淋巴结转移	cT2N3M0	无	2022.1	EP6周期 IC2周期	8周期	肺	2022.6.28-8.9	肺6000cGy/200cGy/30f	2周期	度伐利尤单抗	2022.9.6-10.8	PD	2022.1-2022.11.25	无	2022.9.2肝转移，腹腔淋巴结转移	1级肺炎	3.1	408.8	2.9	1459.3	3.7	99.3	1.8	522.3	4.2	187.8	2.1	642.3	53.5	27.03	22	16.19
894523	茹金英	60岁	女	1	是	40年	20支	无	小细胞癌	右肺癌 纵膈淋巴结转移 锁骨上淋巴结转移	cT1N3M0	无	2022.5.5	EP6周期 TL1周期	7周期	肺	2022.6.29-8.9	肺6000cGy/200cGy/30f	4周期	信迪利单抗	2022.5.5信×1,2023.1.31-3.22信×3	PD	2022.3-2023.3.21	无	2022.7.29脑转移，2023.3.21病灶增大，纵膈淋巴结增大，左肾上腺转移，双肺转移	无	0.8	84.8	1	291.7	5.5	267.4	1.1	1299.6	1	112.6	1.2	201.5	41.11	23.16	18.59	13.7
894354	赵淑清	76岁	女	1	是	40年	20支	无	小细胞癌	双肺癌 颈部淋巴结转移 纵膈淋巴结转移	cT1N3M0	CK(局灶+),CD56(+),Syn(+),TTF-1(局灶+),P53(3+),P63(-),CK7(点灶+),CK20(-),CK5/6(-),NapsinA(-),ki67约60%	2022.2.10	EP5周期	5周期	肺	2022.6.20-7.29	肺6000cGy/200cGy/30f	1周期	阿替利珠单抗	2022.6.10	PR	2022.2.10-2023.6.30	无	无	无	1.4	104.8	3.8	460	2.5	133.1	5	521.9	2.6	129.5	2.9	429.8	49.74	26.95	21.13	15.42
824305	辛敏宽	66岁	男	0	是	40年	20支	无	鳞癌	右肺癌 纵膈淋巴结增大 肺门淋巴结肿大	cT1N2M0	无	2022.3.9	TL3周期	3周期	肺	2022.5.24-7.5	肺6000cGy/200cGy/30f	3周期	替雷利珠单抗	2022.3.9-5.10	SD	2022.2.16-2023.8.7	无	无	无	3.4	228	4.1	905	2.6	202.2	4	942.5	4.8	360.4	1.9	1654.3	50.08	28.47	21.81	15.47
870132	刘伟	57岁	男	0	是	40年	30支	无	鳞癌	左肺癌	cT2N0M0	CK5/6(+),CD56(-),Syn(-),TTF-1(-),P40(+),CK7(-),NapsinA(NS),ki67约60%	2021.11.6	TP3周期 白紫2周期	5周期	肺	2022.2.24-4.11	肺6600cGy/200cGy/33f	5周期	卡瑞利珠单抗+替	2021.11.6-2022.1.23卡×3,2022.7.17-8.8替×2	SD	2021.10-2023.4.14	无	无	2级肺炎	1.9	147.9	4.4	409.7	3.5	181.4	1.5	540.6	9	232.9	0.7	1527.7	29.13	15.21	8.89	7.98
884782	杨连	64岁	男	0	否			无	小细胞癌	左肺癌 纵膈淋巴结转移	cT1N2M0	无	2022.1	EP1周期	1周期	肺	2022.1.26-3.7	肺6000cGy/200cGy/30f	1周期	特瑞普利单抗	2022.5.31	PD	2022.1-2022.6.12	无	2022.5.20脑转移，2022.6.12骨转移	无	4.1	200.7	5	1144.1	14	432	3.9	4523	2.5	234.5	3.1	858.2	32.38	18.78	14.18	10.06
847273	于耀生	63岁	男	0	否			无	小细胞癌	左肺癌 纵膈淋巴结转移 肺门淋巴结转移	cT3N2M0	无	2021.12.16	EC6周期	6周期	肺	2022.2.21-4.19	肺6400cGy/200cGy/32f	1周期	斯鲁利单抗	2022.7.12	SD	2021.12.26-2023.5.11	无	无	1级肺炎	10	84.7	7.3	1610	3.6	161.5	2	631.3	2.5	111.1	3	401.1	55.77	29.96	23.62	17.13
866847	周会敏	68岁	女	0	是	20年	20支	无	鳞癌	左肺癌 纵膈淋巴结转移 锁骨上淋巴结转移	cT1N3M0	无	2021.9	TC6周期 吉西他滨4周期	10周期	肺	2022.2.10-3.23	肺6000cGy/200cGy/30f	6周期	替雷利珠单抗	2021.9.3-12.27	SD	2021.9-2023.5.12	无	2022.6.2脑转移	1级肺炎 甲减	2.7	115.9	4.1	516.7	2.5	42	5.1	247.1	2.3	111.5	5.8	224.1	45	25	18	13.21
760920	李春甫	57岁	男	1	是	40年	40支	无	腺癌	左肺癌 纵膈淋巴结转移 锁骨上淋巴结转移 心包积液	cT1N3M1	无	2019.4	PC8周期	8周期	肺	2022.1.12-2.23	肺6000cGy/200cGy/30f	2周期	卡瑞利珠单抗	2021.9.14-10.16	SD	2019.4-2023.8.4	无	无	无	1.6	94.1	3.3	261.6	3.6	166.7	2.3	615	2.9	122.1	2.7	524	20.79	7.63	4.43	4.97
903829	王桂富	48岁	男	0	是	30年	20支	无	鳞癌	右肺癌 纵膈淋巴结转移 肺门淋巴结转移	cT1N2M0	无	2022.7.27	DC6周期	6周期	肺	2022.12.14-2023.2.9	肺6400cGy/200cGy/32f	2周期	替雷利珠单抗	2022.7.28-8.20	PR	2022.7-2023.4.25	无	无	无	4	61.2	4.6	446.8	5.9	248.1	1.1	794.1	11.2	298.2	1	1848.7	38.74	25.55	17.57	12.67
913477	徐文忠	56岁	男	1	否			肺结核	鳞癌	右肺癌 纵膈淋巴结转移 肺门淋巴结转移	cT3N2M0	CK5/6(弱+),TTF-1(-),P40(+),CK7(-),NapsinA(-),ki67约75%	2022.7.25	GC4周期 TP3周期 长春瑞滨1周期	8周期	肺	2022.12.14-2023.2.1	肺5000cGy/200cGy/25f	8周期	信迪利单抗+卡	2022.7.15-10.10信×4,2022.11.3-2023.4.11卡×4	PD	2022.7.19-2023.8.7	无	2023.5.12肺不张较前增大	无	2.1	92.1	6	371.5	4.6	261.5	1.9	1401.8	5.6	367.5	1.5	1584.1	20.91	11.63	8.15	6.43
902982	赵硕	69岁	男	1	是	37年	20支	无	腺癌	右肺癌	cT1N0M0	KRAS、TP53突变，PD-L1表达阴性	2022.7	PC6周期	6周期	肺	2022.12.13-2023.2.3	肺6000cGy/200cGy/30f	4周期	替雷利珠单抗	2022.9.3-11.12	SD	2022.7-2023.7.28	无	2023.1.18骨转移，2023.5.5胸腔积液	无	8.6	114.4	1.3	1646.9	2.8	262.2	1.6	1062.1	11.3	431.1	0.7	2962	30.63	15.99	10.79	8.35
705596	李文革	55岁	男	0	否			无	腺癌	右肺癌 锁骨上淋巴结转移 脑转移	cT1N3M1	无	2017.1.26	培美曲塞+奈达铂15周期 培美曲塞9周期	24周期	肺	2021.8.15-9.26	肺6000cGy/200cGy/30f	4周期	卡瑞利珠单抗	2022.7.12-10.18	SD	2017.1.13-2023.5.25	无	无	无	4.4	178.6	1.9	911	7.8	332.1	1.4	1364.8	3.8	216.2	2	856.1	41	22	18	12.73
903762	马春玲	62岁	女	1	否			无	小细胞癌	右肺癌 肺门淋巴结肿大 胸腔积液	cT2N1M1	TMB-H(+),MSI-H(+)	2022.6	EL8周期 EP1周期	9周期	肺	2022.11.14-2023.1.5	肺6000cGy/200cGy/30f	2周期	帕博利珠单抗	2023.5.23/6.14	PD	2022.3-2023.8.10	无	2023.3.18脑转移，2023.7.5病灶增大	1级肺炎	4.9	244.6	3.2	895.2	5.3	160.3	2.5	535.5	7.7	276.9	2.2	1110.5	35	15	12	9.31
906329	石亚华	62岁	女	1	是	50年	10支	无	鳞癌	右肺癌 纵膈淋巴结转移	cT3N2M0	无	2022.9.29	TP1周期 DP1周期 GC2周期	4周期	肺	2022.11.17-2023.1.10	肺6000cGy/200cGy/30f	2周期	信迪利单抗	2023.1.30/2.26	SD	2022.9.14-2023.6.15	无	无	无	1.2	107	5.4	317.9	2.2	268.8	1.8	561.8	2	314.7	25	472	33.37	21.59	16.64	10.65
677377	刘彦	67岁	女	1	否			无	腺癌	右肺癌 纵膈淋巴结转移	cT1N2M0	EGFR21突变,PD-L1:20%,TMB4.4	2020.5.13	PC4周期 培美曲塞14周期 力朴素4周期	22周期	肺	2022.10.20-12.2	肺6200cGy/200cGy/31f	27周期	卡瑞利珠单抗	2020.12.23-2022.8.24	PD	2019.10.18-2023.5.26	无	2023.5.25脑转移	无	0.8	67.5	7.4	147.1	2.8	177.4	1.8	532.1	1.2	85	5.3	245.6	35	19	12	9.98
903875	于长有	73岁	男	1	是	30年	20支	无	鳞癌	右肺癌 纵膈淋巴结转移 肺门淋巴结转移	cT3N2M0	无	2022.8.17	TP2周期	2周期	肺	2022.10.18-11.14	肺5000cGy/200cGy/25f	3周期	舒格利单抗	2023.4.3-7.3	PD	2022.8.4-2023.7.3	无	2022.10.9胸腔积液，2023.6.9病灶增大	无	6.7	226.4	2.2	2196	12.9	455.2	1	3413.8	12.1	504.2	1.3	2939.3	40.74	22.71	16.41	11.64
816426	高恩富	53岁	男	1	是	20年	20支	无	腺癌	左肺癌 纵膈淋巴结转移	cT1N2M0	KRAS突变	2020.5.18	培美曲塞+奈达铂10周期	10周期	肺	2022.9.21-11.2	肺6000cGy/200cGy/30f	8周期	卡瑞利珠单抗	2020.11.11-2021.11.19	SD	2020.4-2023.7.12	无	无	无	1.3	48.3	6.6	223.6	2.7	96.4	2.7	366.3	2.6	140.4	1.7	421.1	16.83	7.8	6.07	4.91
903843	钟成	63岁	男	1	否			无	小细胞癌	右肺癌 纵膈淋巴结转移 肺门淋巴结转移 锁骨上淋巴结转移	cT3N3M0	无	2022.8	EL4周期 TC2周期	6周期	肺	2022.9.19-10.21	肺6000cGy/200cGy/30f	4周期	阿替利珠单抗	2022.11.14-2023.2	PD	2022.8-2023.5.9	无	2023.1.11肝转移，2023.5.9骨转移	无	1.8	133.2	2	518.1	8.6	291.1	0.6	1408.8	17.4	850	0.3	3842	44.57	25.12	19.64	14.11
876078	刘跃忠	65岁	男	1	否			无	小细胞癌	左肺癌 纵膈淋巴结转移 胸腔积液	cT2N2M1	CK8/18(+),Syn(+),TTF-1(+),P53(+),CD56(+),NapsinA(-),LCA(-),ki67约80-90%	2021.12	EL1周期 EC5周期 IL3周期	9周期	肺	2022.9.5-10.18	肺6000cGy/200cGy/30f	10周期	阿替利珠单抗+度	2021.12.10阿×1+度×9	PD	2021.12-2023.6.29	无	2022.8.22脑转移，2023.5.5脑转移增多增大，胸腔积液	I度骨髓抑制	2.5	90.2	6	386.8	16.8	276	0.8	2315.6	5.3	275	0.7	940.5	45	25	18	12.73
928348	常孝君	53岁	男	1	否			无	小细胞癌	右肺癌 纵膈淋巴结转移 胸腔积液 心包积液	cT4N2M1	ki67约25%	2022.9.1	EC3周期	3周期	肺	2022.8.29-10.18	肺6000cGy/200cGy/30f	1周期	度伐利尤单抗	2022.11.19	SD	2022.8-2023.2.9	无	无	无	2.6	151	3	605.4	9.1	269.2	1.3	1273.5	9.8	241.8	1.8	1301	48.33	24.36	19.37	14.47
883828	刘法功	71岁	男	0	是	40年	20支	无	腺癌	左肺癌 纵膈淋巴结转移 左侧肾上腺转移	cT1N2M1	无	2021.12	PL4周期	4周期	肺	2022.8.23-10.5	肺6000cGy/200cGy/30f	4周期	卡瑞利珠单抗	2021.12.14-2022.3.9	SD	2021.12-2023.6.24	无	无	无	2.1	103.9	3.6	331.3	4.8	226.3	1.8	826.1	3.5	158.7	2.7	609.5	34.26	14.92	7.84	8.19
946687	刘涛	45岁	男	0	否			无	小细胞癌	右肺癌 纵膈淋巴结转移	cT1N2M0	CK(弱+),CgA(弱+),Syn(+),TTF-1(+),P40(+),CD56(+),NapsinA(-),ki67约70%	2022.3	EP2周期 EC4周期	6周期	肺	2022.8.9-9.20	肺6000cGy/200cGy/30f	14周期	阿替利珠单抗	2022.3	SD	2022.1-2023.8.8	无	无	无	1.6	118.8	3.1	364.6	3.5	169.7	2.5	651.7	4.6	267.1	1.8	1038.9	38.7	22.17	17.33	12.54
889946	高军	59岁	男	0	是	30年	30支	无	腺癌	右肺癌 锁骨上淋巴结转移	cT1N3M0	PD-L1:25%	2022.6	PC2周期 TP1周期	3周期	肺	2022.8.4-9.20	肺6600cGy/200cGy/33f	1周期	替雷利珠单抗	2022.11.26	SD	2022.3-2023.2.6	无	无	无	2.2	123.3	4.4	509.1	23.9	123.3	0.8	1268.3	3.8	153.2	1.7	364.7	15.21	9.86	8.61	6.23
869090	肖库	65岁	男	1	否			无	小细胞癌	左肺癌 肺门淋巴结转移 胸腔积液	cT2N1M1	无	2021.9.29	EC4周期 EP5周期	9周期	肺	2022.7.28-9.2	肺6000cGy/200cGy/30f	11周期	阿替利珠单抗	2021.9.29-2022.4	PD	2021.9-2023.1.5	无	2022.9.28脑转移，2023.1.4肝转移，2023.1.5脑转移增多增大	无	1.5	152.1	3.5	319.5	2.9	219.3	1.9	883.7	2.3	166.4	1.8	469.2	26.65	16.82	12.56	8.59
894148	张忠兴	58岁	男	1	是	40年	30支	支气管哮喘	小细胞癌	左肺癌 纵膈淋巴结肿大 肺门淋巴结肿大	cT1N2M0	无	2022.4.25	EP3周期 IP3周期	6周期	肺	2022.7.20-8.31	肺6000cGy/200cGy/30f	6周期	度伐利尤单抗	2022.4.25-6月度×3，2022.11.9-12.21度×3	PD	2022.4.22-2023.2.1	无	2022.9.29胸膜转移，纵膈淋巴结增大，2023.2.1心包积液	无	0.5	111.2	6.2	119	15.8	636.4	0.5	2208.2	6	375	0.8	896.3	44.5	25.37	20.46	14.32
895274	李春山	50岁	男	0	是	20年	20支	无	鳞癌	右肺癌 纵膈淋巴结肿大	cT2N2M0	无	2022.4.24	DP4周期	4周期	肺	2022.7.13-8.18	肺6000cGy/200cGy/30f	4周期	替雷利珠单抗	2022.4.24-6.28	PR	2022.4-2023.2.3	无	无	无	0.1	70.7	2.7	16.3	1.3	92.1	2.7	210.1	1.8	126.4	1.4	298.2	31.56	20.64	16.98	11.14
731720	崔忠玲	64岁	女	1	否			肺结核	腺癌	右肺癌	cT1N0M0	无	2018.7	培美曲塞5周期 PC4周期 白紫2周期	11周期	肺	2021.5.10-6.21	肺6000cGy/200cGy/30f	5周期	帕博利珠单抗	2020.8.10-2021.2.18	PD	2018.5-2022.6.29	无	2021.10.5病灶增大，2022.5.9病灶增多增大	无	1.8	99.2	7.1	479.3	4	189.6	2.9	881.5	2.1	111.2	4	435	25	10	8	6.79
875847	金立忠	52岁	男	1	否			无	小细胞癌	右肺癌 纵膈淋巴结肿大 肺门淋巴结肿大 锁骨上淋巴结转移	cT1N3M0	无	2021.11	DC1周期 EC1周期 EP5周期	7周期	肺	2022.6.20-8.3	肺6000cGy/200cGy/30f	4周期	度伐利尤单抗	2021.11.24-2022.3	PD	2021.11-2023.5.18	无	2023.2.10腹腔多发转移，肝转移，左肾转移	甲减	1.8	74.6	6.8	427.5	5	211	2.3	860.8	4	220	1.8	792	50	28	21	14.95
880316	梁秋香	70岁	女	0	否			无	小细胞癌	右肺癌 纵膈淋巴结转移	cT1N2M0	无	2022.2	EL2周期	2周期	肺	2022.6.8-7.18	肺6000cGy/200cGy/30f	2周期	度伐利尤单抗	2022.2.10-2022.3.9	SD	2022.2-2023.5.12	无	无	无	0.4	108	4	35.77	4.3	208.8	1.8	611.9	4.5	294.9	1.9	1041.1	42.79	22.82	17.41	12.7
885651	张洪才	55岁	男	1	否			无	鳞癌	右肺癌 纵膈淋巴结转移	cT1N2M0	无	2022.1.26	TC2周期	2周期	肺	2022.6.9-7.25	肺6000cGy/200cGy/30f	2周期	卡瑞利珠单抗	2022.1.26-2.22	PD	2022.1.17-2023.3.13	无	2023.3.6脑转移	无	2.3	91.2	5.7	342.9	2.8	232.4	2.1	439.1	3.4	268.9	2.9	551.1	35.82	19.17	13.77	10.47
903605	刘彦丽	46岁	女	0	否			无	小细胞癌	右肺癌 纵膈淋巴结转移 颈部淋巴结转移 脑转移	cT1N2M1	AE1/AE3(+),Syn(+),CgA(-),TTF-1(+),P40(-),CD56(+),HMB45(+),CEA(+),LCA(-),ki67约60%	2022.7	EP1周期 EC1周期	2周期	肺	2023.2.14-3.27	肺6000cGy/200cGy/30f	1周期	斯鲁利单抗	2022.10.8	SD	2022.5.21-2023.7.20	无	无	无	7.8	304.4	1.4	2715.1	8.8	268.5	0.8	2105.3	5.9	278.7	1.5	1552.5	42.1	19	13	10.32
885221	张安苓	55岁	男	0	是	50年	20支	无	鳞癌	右肺癌	cT2N0M0	无	2022.1	TP5周期	5周期	肺	2022.5.31-7.15	肺6000cGy/200cGy/30f	2周期	舒格利单抗	2022.3.4/5.20	PR	2021.12-2022.10.24	无	无	无	0.6	130.9	2.4	199	1	160.8	3	310.4	0.7	153.8	2.8	252.3	35.49	24.08	18.11	11.81
880209	程波	52岁	男	1	是	30年	12支	无	鳞癌	左肺癌 纵膈淋巴结转移	cT3N2M0	无	2021.10.15	TP2周期	2周期	肺	2022.5.18-6.22	肺5000cGy/200cGy/25f	2周期	信迪利单抗	2021.10.15/11.5	SD	2021.9.30-2023.4.10	无	无	无	1.2	112.6	7.4	434.6	3.2	257.6	2.5	1081.8	1.2	72	8.6	261.5	41.6	19.15	14.05	11.31
876090	王福军	60岁	男	1	是	40年	20支	无	鳞癌	右肺癌 纵膈淋巴结转移 肺门淋巴结转移	cT1N2M0	PD-L1:20%	2021.12	TC4周期	4周期	肺	2022.5.18-6.30	肺6000cGy/200cGy/30f	4周期	替雷利珠单抗	2021.12.23-2022.4.8	PR	2021.12.23-2022.9.9	无	无	无	1.7	71	5.6	351.3	7.8	282.1	1.9	1235.8	1.8	131.3	5.6	362.5	40.33	22.22	18.01	12.99
876071	刘宝录	73岁	男	1	是	20年	10支	无	鳞癌	左肺癌 纵膈淋巴结肿大 胸腔积液	cT4N2M1	PD-L1:40%	2021.12.4	白紫1周期 GP4周期	5周期	肺	2022.5.16-6.21	肺6000cGy/200cGy/30f	2周期	信迪利单抗	2021.2.21/2022.4.15期间未用免疫	PD	2021.12.2-2022.10.11	无	2022.3.23心包积液增多，2022.5.9病灶增大，心包积液，胸腔积液增多，2022.10.11病灶增大	乏力	2.4	118.6	2.9	793.2	3.4	181.9	2.1	886.1	4.1	189.6	2.5	1645.5	47.22	21.21	15.52	12.66
925224	石振环	61岁	女	1	是	40年	20支	无	小细胞癌	右肺癌 纵膈淋巴结转移	cT3N2M0	无	2022.2	EC2周期 TC3周期	5周期	肺	2022.5.10-6.21	肺6000cGy/200cGy/30f	3周期	斯鲁利单抗	2022.11.8-2023.1.12	PD	2022.2-2023.1.2	无	2022.10.28肝转移，2022.11.4脑转移	甲减	2.4	243.1	2.9	1305.5	7	592	1.2	2060.2	6.6	572.4	1.9	2203.8	48.36	28.9	23.27	15.87
873687	杜国臣	67岁	男	0	否			无	鳞癌	右肺癌 纵膈淋巴结转移	cT3N2M0	无	2021.10.27	TL6周期	6周期	肺	2022.5.9-6.21	肺6000cGy/200cGy/30f	6周期	卡瑞利珠单抗	2021.10.27-2022.3.14	SD	2021.10-2023.5.11	无	无	无	8.6	111.1	2.1	1546.7	5.3	289.8	1	756.3	6	380.4	1	1050	41.1	22.8	17.36	12.77
875930	王秀春	61岁	女	1	否			无	小细胞癌	左肺癌	cT1N0M0	无	2021.10.13	EL4周期	4周期	肺	2022.4.20-6.1	肺6000cGy/200cGy/30f	4周期	卡瑞利珠单抗	2021.10.13-2022.2.8	SD	2021.9.18-2023.7.13	无	无	无	1.7	82.9	3.2	198.9	2.7	177.7	3.7	673.5	3.8	212.5	2.9	835.1	34.28	16.97	9.55	8.79
853675	石再元	55岁	男	1	是	30年	20支	无	鳞癌	左肺癌	cT1N0M0	PD-L1表达阴性	2021.7	TP6周期 TC5周期	11周期	肺	2022.4.18-6.2	肺6000cGy/200cGy/30f	12周期	卡瑞利珠单抗	2021.7	SD	2021.7-2023.7.18	无	无	1级肺炎 毛细血管增生症	6.5	80.6	2.6	725.2	2.2	200	2.4	416	6.3	96	0.9	600.7	53.14	25.33	19.08	14.48
815283	刘淑君	55岁	男	1	否			无	鳞癌	左肺癌 纵膈淋巴结转移 肺门淋巴结转移	cT3N2M0	PD-L1≥1%	2020.8.31	TC8周期 DC1周期 长春瑞滨2周期 吉西他滨1周期	12周期	肺	2022.4.7-5.23	肺6000cGy/200cGy/30f	8周期	特瑞普利单抗	2020.10.20-2022.1.11	PD	2020.8.31-2023.3.23	无	2022.10.9胸腔积液增多，2023.3.24脑转移	无	2.7	360	4.5	975.6	2.12	24	9.1	50.88	2.5	147.9	3	538.4	35.26	15.66	12.08	10.53
875851	李茂民	50岁	男	1	否			无	鳞癌	左肺癌	cT1N0M0	无	2021.9	TC4周期	4周期	肺	2022.3.30-5.13	肺6000cGy/200cGy/30f	4周期	信迪利单抗	2021.10.19-12.23信×3,2022.7.11信×1	SD	2021.9-2023.5.18	无	无	无	0.9	97.9	5.9	166.5	1.9	134.8	3.5	299.2	3.9	280.7	1.8	620.4	32.58	16.29	11.18	9.01
779307	金雷	50岁	男	0	是	20年	20支	无	鳞癌	右肺癌	cT2N0M0	Syn(-),TTF-1(-),P40(+),CD34(血管+),S-100(神经+),D2-40(淋巴管+),WT-1(-)	2019.5	TC1周期 GC3周期 TC4周期	8周期	肺	2022.3.28-5.13	肺5940cGy/33f	1周期	替雷利珠单抗	2022.7.25	PD	2019.4-2022.9.28	2022.1.12吻合口复发	2022.7.25病灶增大，2022.9.27病灶继续增大	免疫性肠炎	4.4	226.3	2.1	1142.9	5.7	315.6	1.4	1379.1	5	422.7	2.4	1382.3	51.89	15.65	7.07	10
877692	王德密	65岁	男	0	否			无	腺癌	左肺癌 纵膈淋巴结转移 肺门淋巴结转移	cT1N2M0	无	2021.11.3	PC6周期	6周期	肺	2022.3.28-5.3	肺5000cGy/200cGy/25f	5周期	卡瑞利珠单抗	2021.11.3-2022.2.21	PD	2021.10.11-2023.7.7	无	2023.6.26骨转移	2级肺炎	2.6	189.1	3.1	459.6	7.2	282.8	1.6	1184.8	7.8	511.9	1.3	1673.9	34.69	19.26	13.05	10.3
821692	韩宪生	69岁	男	0	是	40年	3支	无	腺癌	左肺癌 纵膈淋巴结转移 脑转移	cT4N2M1	KRAS突变，PD-L1:25%	2021.3.10	PC4周期 白紫2周期 培美曲塞3周期	9周期	肺	2022.3.9-4.21	肺6200cGy/200cGy/31f	3周期	卡瑞利珠单抗	2021.3.29-10.8	PD	2020.3.8-2022.8.19	无	2022.5.10脑转移新发，2022.6.24脑转移增多增大，2022.7.13骨转移，2022.8.19胸腔积液	无	2.3	101	3	237.3	4.8	415.9	1.2	1251.8	3.5	61.7	2	202.4	25	14	11	7.83
890485	王振华	67岁	男	1	否			无	小细胞癌	右肺癌 纵膈淋巴结转移 脑转移	cT3N2M1	无	2022.1.19	EP6周期	6周期	肺	2022.2.28-4.19	肺6000cGy/200cGy/30f	5周期	度伐利尤单抗	2022.2.17度×1,2022.5.17-8.31度×4	SD	2022.1.10-2023.4.24	无	无	III度骨髓抑制	2.8	172.7	8.6	592.5	10	385.7	1.3	2441.6	14.7	833.3	0.5	2575	45	26	21	14.95
740450	王文学	53岁	男	1	否			无	鳞癌	左肺癌 纵膈淋巴结转移	cT3N2M0	无	2020.5	TP4周期 TL2周期 GP2周期 GC1周期	9周期	肺	2022.3.1-4.18	肺6000cGy/200cGy/30f	32周期	信迪利单抗	2020.5-2021.12	SD	2020.4.24-2023.4.23	无	无	无	6.2	156.7	1.9	1452.3	6.5	289.4	1.4	1765.1	3.4	41.4	3.7	98.2	42.96	22.24	16.96	12.39
819421	赵永春	65岁	男	0	是	30年	20支	无	鳞癌	右肺癌 纵膈淋巴结转移 肺转移	cT4N2M0	无	2020.9.18	TC6周期 白紫4周期 多西他赛3周期 GP2周期	15周期	肺	2022.2.25-4.13	肺6000cGy/200cGy/30f	9周期	特瑞普利单抗+替	2021.3.2-8.12特×6,2021.9.29-10.24替×3	PD	2020.9-2023.8.10	无	2022.8.29脑转移，2022.9.13脑转移增大，2023.3.1病灶明显增大，2023.4.25病灶继续增大，2023.8.10脑转移增多增大	无	1.2	115	4.1	318.6	2.1	304.3	1.7	602.5	2	259.8	1.9	558.6	25.06	16.11	13.48	9.26
883822	陈登喜	57岁	男	0	是	30年	40支	无	鳞癌	右肺癌 纵膈淋巴结转移	cT1N2M0	无	2021.12.6	TL2周期	2周期	肺	2022.2.22-4.6	肺6000cGy/200cGy/30f	2周期	卡瑞利珠单抗	2021.12.13-2022.1.11	SD	2021.12.6-2022.7.18	无	无	无	2.3	83	2.9	425.1	3.2	75.8	1.9	298.7	1.8	84.6	2.9	283.3	23.9	11.6	6.22	6.25
879829	苑振朋	47岁	男	0	是	30年	20支	无	小细胞癌	左肺癌	cT1N0M0	无	2021.11	EC4周期 EP4周期 IL1周期	9周期	肺	2022.2.9-4.14	肺6000cGy/200cGy/30f	5周期	斯鲁利单抗	2022.9.21-2023.1.7	PD	2021.11-2023.2.27	无	2022.11.3病灶增大，2023.2.27胸腔积液	1级肺炎	0.9	106.9	4.3	159.3	3.4	174.7	1.9	468.2	4.3	240	2	873.6	36.26	18.63	14.69	11.12
861277	毛文霞	66岁	女	1	否			无	腺癌	右肺癌 纵膈淋巴结肿大 脑转移	cT3N2M1	HER2 Exon20插入缺失，PD-L1:80%	2021.12.24	培美曲塞4周期	4周期	肺	2022.1.11-2.25	肺6000cGy/200cGy/30f	6周期	卡瑞利珠单抗	2021.6.16-12.24	SD	2021.5.21-2022.8.17	无	无	毛细血管增生症	3.6	151.7	2.9	1128.7	14.3	426.8	0.5	3422.8	4.8	263.3	1.8	1377.1	53.18	27.18	20.97	15.84
913965	赵彦龙	49岁	男	1	否			无	鳞癌	右肺癌	cT1N0M0	无	2022.10.21	TC6周期	6周期	肺	2023.5.22-7.3	肺6000c G y/200cGy/30f	6周期	信迪利单抗	2022.10.21-2023.3.14	PR	2022.10.14-2023.8.3	无	无	无	0.7	48.4	4.7	156	2.7	182.1	1.3	744.9	1.3	147.5	6	553	42.85	23.7	17.77	13.25
924404	崔泽合	61岁	男	0	否			无	鳞癌	右肺癌 纵膈淋巴结转移 锁骨上淋巴结转移	cT1N3M0	无	2023.1.6	TP4周期	4周期	肺	2023.4.24-5.19	肺4600c G y/200cGy/23f	4周期	卡瑞利珠单抗	2023.1.6-3.23	SD	2022.12.23-2023.8.3	无	无	甲减	3	141	2.8	437	8.4	181.3	1	971.5	18.2	704	0.5	3196.2	54	28	22	16.12
906307	魏春利	46岁	男	1	否			无	小细胞癌	右肺癌 纵膈淋巴结转移 肺门淋巴结转移 锁骨上淋巴结转移 骨转移	cT3N3M1	ki67约80%	2022.9.29	EC2周期 TL5周期	7周期	肺	2022.12.28-2023.2.8	肺6000cGy/200cGy/30f	7周期	阿替利珠单抗+卡	2022.9.29-2023.5.5阿×5，卡×2	SD	2022.9.20-2023.4.14	无	无	无	3.4	197	2.5	884.4	4	348.5	1.9	958.5	8.2	629.3	0.5	2126.9	58.13	32.44	25.65	18.31
919042	李立军	65岁	男	0	否			无	小细胞癌	右肺癌 纵膈淋巴结转移	cT1N2M0	CK7(-),CK(弱+),CK5/6(-),Syn(+),TTF-1(-),CD56(+),NapsinA(-),CP40(-),ki67+	2022.9	EP2周期 EC1周期	3周期	肺	2023.4.3-5.15	肺6000c G y/200cGy/30f	1周期	度伐利尤单抗	2023.6.16	PD	2022.8.30-2023.6.16	无	2023.3.21脑转移	无	1.6	80.6	4.1	257.9	3	130.9	2.1	367.7	1.8	134.4	4.2	470.3	43	23	18	13.03
699663	丁洁敏	64岁	女	0	否			无	鳞癌	左肺癌	cT1N0M0	无	2022.8	TP3周期	3周期	肺	2023.3.30-5.29	肺6000c G y/200cGy/30f	3周期	卡瑞利珠单抗	2022.9.6-11.8	SD	2022.8.25-2023.6.28	无	无	无	1.3	95.9	8.4	264.6	2.2	180.3	4.5	461.7	1.5	142.3	4.9	327.3	40.34	20.75	16.63	12.01
914292	周永辉	49岁	男	0	是	30年	40支	无	腺癌	左肺癌 胸膜转移 骨转移	cT4N0M1	无	2022.10.25	PC5周期	5周期	肺	2023.3.27-5.10	肺6000cGy/200cGy/30f	7周期	卡瑞利珠单抗	2022.10.25-2023.7.8	SD	2022.8.23-2023.8.10	无	无	无	4.6	202.3	4.6	1199.8	1.3	101.7	3.3	303.1	2.3	175.7	3.8	543	21.95	10.9	7.96	6.46
931059	王跃坤	65岁	男	0	是	48年	40支	无	鳞癌	右肺癌 纵膈淋巴结转移 肺门淋巴结转移	cT1N2M0	无	2022.10.17	TC4周期 TL3周期	7周期	肺	2023.3.23-5.5	肺6000c G y/200cGy/30f	5周期	帕博利珠单抗	2022.10.17-2023.5.6	SD	2022.9.21-2023.8.4	无	无	2级肺炎	1.3	52.5	4.7	163.3	2.2	93.4	2.7	430.6	4.2	182.7	1.4	758	33.06	18.95	14.98	10.92
924555	于海龙	60岁	男	0	是	40年	30支	无	鳞癌	右肺癌	cT4N0M0	无	2023.1.5	TC3周期	3周期	肺	2023.3.20-4.27	肺6600cGy/200cGy/33f	3周期	卡瑞利珠单抗	2023.4.15-7.5	PR	2023.1.5-2023.8.1	无	无	无	1.7	133.8	5	460.4	6.5	454.3	1.1	1349.4	6.6	529.2	1	1677.5	42.64	24.17	15.39	12.07
882027	郑丽萍	67岁	女	1	否			无	鳞癌	右肺癌 肺门淋巴结转移 锁骨上淋巴结转移 颈部淋巴结转移	cT3N3M0	无	2021.11.19	TP6周期 白紫6周期	12周期	肺	2023.3.21-5.4	肺6000cGy/200cGy/30f	12周期	信迪利单抗	2022.3.2-2023.6.7	PR	2021.11.12-2023.4.12	无	无	无	1.8	173.6	2.5	458.4	3.6	321	0.9	722.2	4.8	357.8	1.2	1102.1	39.96	26.53	21.84	15.19
924553	翟慎彦	67岁	男	1	是	30年	40支	无	鳞癌	右肺癌 纵膈淋巴结转移 锁骨上淋巴结转移	cT1N3M0	CK(+),TTF-1(-),CD56(-),NapsinA(-),P40(+),ki67约70%+	2022.11.30	TC4周期	4周期	肺	2023.2.27-4.12	肺6400cGy/200cGy/32f	5周期	信迪利单抗	2022.11.30-2023.4.18	SD	2022.11.22-2023.6.7	无	无	无	4.1	82.1	5.4	588.5	5.9	196.6	1.2	680.3	11.9	400	0.7	1384	46.32	26.07	21.02	14.97
854030	王志忠	69岁	男	1	是	50年	20支	无	小细胞癌	左肺癌 纵膈淋巴结转移 锁骨上淋巴结转移 颈部淋巴结转移	cT2N3M0	无	2022.7.15	EC3周期	3周期	肺	2023.2.21-4.4	肺6000cGy/200cGy/30f	4周期	卡瑞利珠单抗	2022.7.21-10.22	SD	2022.7.15-2023.5.4	无	2023.2.19脑转移	无	0.9	104.7	6.6	315.2	3.3	324.6	2.4	736.9	4.1	319.1	2.5	1155.1	32.82	13.07	9.66	8.47
894213	胡庆平	65岁	男	0	是	50年	15支	无	鳞癌	左肺癌	cT1N0M0	CK7(-),CK5/6(+),TTF-1(-),NapsinA(-),P40(+),P63(+)	2022.6.23	TC5周期	5周期	肺	2023.2.27-4.10	肺6000cGy/200cGy/30f	6周期	卡瑞利珠单抗	2022.6.23-2023.2.6	SD	2022.6-2023.7.5	无	无	无	1.1	83.2	4.3	282.8	1.7	115.7	3.3	323.9	1.1	81.7	4.6	223.1	37.92	22.24	16.31	11.32
913966	徐国志	74岁	男	2	否			无	鳞癌	左肺癌 纵膈淋巴结转移	cT3N2M0	无	2022.10.28	GC2周期	2周期	肺	2023.1.10-2.23	肺6000cGy/200cGy/30f	2周期	信迪利单抗	2022.10.28/11.22	PD	2022.10.24-2023.7.7	无	2023.7.7胸腔积液增多	无	4.1	221.8	2.2	1696.8	8	344.6	1.3	2046.9	3.6	238.8	2.4	1048.5	46.35	21.94	14.95	12.13
906149	王树森	74岁	男	1	是	50年	20支	无	鳞癌	左肺癌 纵膈淋巴结转移	cT2N2M0	无	2022.10.13	TP6周期	6周期	肺	2023.5.4-6.18	肺6000cGy/200cGy/30f	2周期	特瑞普利单抗	2023.3.4/4.1	SD	2022.9.26-2023.7.28	无	无	无	1.4	147.2	4.1	337.1	3.4	315.2	1.5	702.8	6.5	375.5	1	1287.9	44.05	23.01	14.81	11.89
931109	何跃福	49岁	男	0	是	30年	20支	无	鳞癌	右肺癌 纵膈淋巴结转移	cT1N2M0	无	2023.1.31	TC6周期	6周期	肺	2023.5.5-6.20	肺5040/28f	1周期	卡瑞利珠单抗	2023.6.26	SD	2023.1.26-2023.7.25	无	无	无	2.4	123.6	3.4	479.7	7.3	310.5	1	1288.7	2.8	184.3	1.6	532.7	28.23	14.83	11.14	8.69
890709	高义	57岁	男	1	是	30年	20支	无	鳞癌	左肺癌 纵膈淋巴结转移	cT2N2M0	无	2022.2	TC6周期 GP2周期 白紫1周期	9周期	肺	2023.4.13-2023.5.25	肺7000cGy/200cGy/35f	12周期	帕博利珠单抗	2022.3.1-2023.1.22	PR	2022.2.17-2023.7.21	无	无	无	1.6	170.1	4.3	370.8	2.9	209.5	1.8	693.4	7.3	310.5	1	1288.7	26.63	12.45	8.08	6.88
903945	姜关玲	51岁	女	1	否			无	腺癌	右肺癌 纵膈淋巴结转移 肺门淋巴结转移	cT2N2M0	无	2022.10.8	TC5周期	5周期	肺	2023.3.7-4.11	肺5000cGy/200cGy/25f	2周期	信迪利单抗	2023.2.7/5.23	SD	2022.10.8-2023.8.1	无	无	无	2.1	209.1	5.5	533.2	11.2	128.2	0.7	1684.6	2	167.8	4.5	407.7	37.9	24.76	19.95	13.62
913937	党士宗	57岁	男	1	否			无	鳞癌	左肺癌 纵膈淋巴结转移	cT2N2M0	无	2022.10.17	TC4周期	4周期	肺	2023.3.9-4.20	肺6000cGy/200cGy/30f	3周期	帕博利珠单抗	2022.11.11-2023.1.4	SD	2022.10.12-2023.8.2	无	无	无	1.2	66.1	4.4	165.8	2.2	148.1	1.9	355.6	6.2	252.9	1.3	1064.9	23.25	15.63	13.32	8.9
930391	黑志君	64岁	男	1	否			无	鳞癌	左肺癌 纵膈淋巴结转移	cT3N2M0	无	2022.12.5	TC2周期 TP4周期	6周期	肺	2023.2.15-3.30	肺6000c G y/200cGy/30f	1周期	替雷利珠单抗	2023.6.30	SD	2022.12.1-2023.7.24	无	无	1级肺炎	1.8	79.9	3.9	236.4	3.2	88.3	1	265.8	6.1	262.7	1.3	1071.8	39.66	21.36	13.61	11.07
918638	郝灿春	70岁	男	1	是	40年	20支	无	鳞癌	左肺癌 纵膈淋巴结肿大 肺门淋巴结肿大	cT4N2M0	PD-L1:10%	2022.9.1	TC5周期 力朴素3周期	8周期	肺	2023.2.16-3.31	肺6000c G y/200cGy/30f	4周期	替雷利珠单抗	2023.4.28-6.26	PR	2022.8.15-2023.7.15	无	无	无	2.4	98.6	3.1	526.8	5.1	182.4	1.5	784.1	2	84	2.6	273.2	32.02	19.75	16.15	10.93
894115	陈新福	58岁	男	0	否			慢阻肺	小细胞癌	右肺癌 多发淋巴结转移 脑转移	cT1N3M1	无	2022.6.22	EP6周期	6周期	肺	2023.1.30-3.10	肺5600c G y/200cGy/28f	9周期	阿替利珠单抗	2022.6.22-10.26阿×6,2023.2.28-5.9阿×3	PD	2022.6.20-2023.8.4	无	2023.6.20病灶增大，脑转移增多，2023.6.25脑转移增多增大，2023.8.4病灶增大	无	1.2	85.2	6.9	265.7	3.6	146.5	3.5	739.7	3.3	130.4	3.4	632.5	19.46	11.48	8.97	6.41
918922	宋洪德	54岁	男	0	否			无	小细胞癌	右肺癌 纵膈淋巴结转移 肺门淋巴结转移	cT2N2M0	CK7(弱+),CK(弱+),CK5/6(-),Syn(+),TTF-1(+),CD56(+),NapsinA(-),P40(-),ki67约90%	2022.10.12	EC2周期 EL4周期	6周期	肺	2023.1.9-2.24	肺6000c G y/200cGy/30f	5周期	斯鲁利单抗	2023.3.29-6.27	SD	2022.9.21-2023.6.26	无	无	无	2	91.3	4.1	415.6	3	148.2	1.7	510	2.7	137.9	2.1	569.6	42	26	20	13.94
