# Supplementary material for: Multimodal data deep learning method for predicting symptomatic pneumonitis caused by lung cancer radiotherapy combined with immunotherapy
Source: Front Immunol. 2025 Jan 8;15:1492399. doi: 10.3389/fimmu.2024.1492399 (PMC11751032; doi:10.3389/fimmu.2024.1492399)
Supplement: Supplementary file 6 [file Table3.xlsx]

## Sheet: Sheet1
ID号	姓名	放疗前时间	CT号	放疗后时间	CT号	炎症情况	无肺炎 轻度肺炎标记为0
793677	曲文仲	2019.9.29	1782678	2020.5.11	1833074	轻度肺炎	中重度肺炎标记为1
724637	王宗生	2019.2.12	1630785	2019.5.22	1630785	重度肺炎
762914	刘铭	2019.2.12	1705813	2019.7.3	1705813	轻度肺炎
749214	韩世愈	2018.11.5	1681503	2019.3.13	1681503	无肺炎
819273	蒙佰林	2020.10.26	00008368	2021.5.21	00008368	轻度肺炎
819630	康栋山	2020.7.31	1832415	2020.12.8	1832415	中度肺炎
831525	张庆魁	2021.1.11	00032886	2021.3.17	00032886	中度肺炎
819488	杨景双	2020.10.23	00013787	2021.6.1	00013787	中度肺炎
769405	苏再良	2020.7.31	1738061	2020.10.20	1727327	无肺炎
743206	王东梅	2019.3.25	1682933	2019.7.30	1682933	轻度肺炎
684893	张继光	2019.4.29	1540476	2019.10.22	1582490	轻度肺炎
801950	刘玉坤	2021.5.8	1795559	2021.7.22	1795559	无肺炎
743414	刘秀云	2019.12.6	1678857	2020.3.31	1711314	无肺炎
789865	陈涛	2019.12.23	1764533	2020.4.22	1831885	无肺炎
778293	许则斌	2019.12.18	1806711	2020.3.30	1806711	无肺炎
810651	马国庆	2021.7.12	1690846	2021.11.15	1690846	中度肺炎
728944	张东来	2020.9.27	1639472	2020.12.4	1639472	无肺炎
715944	李志学	2020.11.11	1610482	2021.4.25	1610482	中度肺炎
819334	王立成	2020.9.23	00011988	2021.1.4	00011988	无肺炎
811706	李春艳	2020.7.29	1835874	2020.10.10	1835021	中度肺炎
816209	李树友	2020.8.14	1839565	2021.2.3	1839565	中度肺炎
828430	高金霞	2020.10.21	00018530	2021.3.2	00018530	无肺炎
812391	徐继清	2020.10.9	1837387	2021.3.25	1837387	轻度肺炎
743119	王振朋	2018.11.14	1678712	2019.5.29	1746342	轻度肺炎
818464	张权	2020.10.15	1847702	2020.12.28	1847702	中度肺炎
808478	徐志雷	2020.5.21	1822400	2020.10.21	1811164	中度肺炎
816128	贠飞	2021.1.1	00003231	2021.4.2	00003231	无肺炎
219699	杨士君	2021.5.31	00002707	2021.9.1	00002707	轻度肺炎
844902	张坤	2021.4.16	00044480	2021.7.5	00044480	中度肺炎
811661	王文学	2021.7.7	1848082	2021.11.24	1848082	中度肺炎
847311	臧金东	2021.6.3	00052286	2021.8.23	00052286	无肺炎
843580	尹光平	2021.3.1	00040311	2021.8.20	00040311	轻度肺炎
853825	杨亚飞	2021.4.29	00065246	2021.6.25	00065246	无肺炎
853809	杨传仁	2021.6.10	853809	2021.7.16	00082443	重度肺炎
853611	许忠金	2021.7.12	00085595	2021.10.4	00085595	中度肺炎
847409	许敬波	2021.3.10	00050477	2021.6.2	00050477	无肺炎
841270	朱庆苓	2021.6.22	00038791	2021.11.3	00038791	重度肺炎
831268	周兆凤	2021.1.25	00035798	2021.6.10	00035798	重度肺炎
838659	张淑影	2021.1.19	00041425	2021.4.28	00041425	无肺炎
831668	张久刚	2020.12.4	00027841	2021.10.27	00027841	中度肺炎
846130	张景华	2021.4.7	00052965	2021.7.15	00052965	重度肺炎
838411	王占锋	2021.4.16	00024873	2021.7.12	00024873	无肺炎
838476	王旭	2020.12.28	00035824	2021.4.26	00035824	轻度肺炎
860277	李福亮	2021.8.3	00076783	2021.11.1	00076783	轻度肺炎
755090	李庆江	2020.8.6	1704420	2021.4.25	1704420	无肺炎
838732	白文杰	2021.2.2	00036648	2021.4.22	00036648	中度肺炎
831313	毕宝富	2020.12.17	00033931	2021.5.6	00033931	无肺炎
834138	陈顺利	2020.12.25	00029828	2021.3.25	00029828	无肺炎
761257	董元忠	2021.6.8	1741873	2021.8.30	1741873	无肺炎
822850	高文阁	2020.11.25	00002854	2021.6.23	00002854	中度肺炎
813965	郭淑坤	2021.8.24	1817903	2021.11.15	1817903	无肺炎
845484	韩先华	2021.4.30	00054551	2021.7.22	00054551	中度肺炎
833269	何瑞	2021.6.29	00021423	2021.12.13	00021423	无肺炎
815322	蒋玉祥	2020.10.27	00006106	2021.5.14	00006106	轻度肺炎
845192	焦成柱	2021.6.30	00063223	2021.9.13	00063223	重度肺炎
837028	刘福胜	2021.1.24	00042645	2021.8.20	00042645	重度肺炎
846853	刘忠滨	2021.4.29	00053871	2021.6.8	00053871	重度肺炎
826481	陈文全	2020.12.22	00023098	2021.4.1	00023098	中度肺炎
845946	柳凤华	2021.4.26	00052054	2021.8.31	00052054	中度肺炎
417053	卢景和	2021.3.30	00055575	2021.6.6	00055575	无肺炎
823990	吕晓东	2021.2.26	00015379	2021.5.17	00015379	无肺炎
819180	马志涛	2021.4.13	00052869	2021.9.8	00052869	中度肺炎
824165	宁志德	2021.2.23	00033343	2021.5.18	00033343	无肺炎
847056	潘景和	2021.6.11	00068767	2021.10.13	00068767	无肺炎
831269	曲会荣	2021.1.12	00034239	2021.5.20	00034239	轻度肺炎
831337	孙立志	2020.12.17	00033935	2021.4.29	00033935	中度肺炎
860382	孙木宣	2021.7.6	00075299	2021.9.7	00075299	无肺炎
845051	唐凤云	2021.4.8	00042729	2021.8.2	00042729	无肺炎
828959	王怀彬	2021.2.22	00028693	2021.7.7	00028693	中度肺炎
847327	王进明	2021.5.8	00056565	2021.6.29	00056565	无肺炎
810617	李德洲	2020.1.2	810617	2020.4.21	1831793	中度肺炎
779813	刘中久	2019.6.5	1741143	2019.8.12	1768376	中度肺炎
735230	张守成	2018.7.31	1652321	2018.9.28	1652321	重度肺炎
761237	刘万里	2019.6.25	1754759	2019.8.12	1754759	中度肺炎
774381	赵旭	2019.5.19	1743942	2019.9.10	1743942	中度肺炎
569413	关平	2021.8.20	1322259	2021.12.31	1322259	轻度肺炎
585137	赵杰	2022.3.8	1438103	2022.7.15	1438103	轻度肺炎
641531	杨成海	2021.10.20	1499453	2022.10.31	1499453	无肺炎
819421	赵永春	2022.2.16	00009124	2022.7.12	00009124	无肺炎
822471	宗志福	2021.11.18	1847519	2022.1.26	1847519	轻度肺炎
822775	张玉昌	2021.6.21	00000897	2021.10.26	00000897	轻度肺炎
826657	苑平	2020.11.13	00018571	2021.10.15	00018571	轻度肺炎
843882	周振利			2022.6.27	00042648	中度肺炎
846981	许祥海	2021.6.4	00053544	2021.7.7	00053544	无肺炎
853493	孙显军	2021.8.9	00066997	2022.2.23	00066997	轻度肺炎
853915	王革	2021.10.13	00081723	2022.1.13	00081723	轻度肺炎
855196	吕晶	2021.9.22	00087953	2022.3.4	00087953	轻度肺炎
855341	王贵军	2021.9.14	00065856	2022.1.17	00065856	无肺炎
855410	朱广民	2021.11.15	00062504	2022.1.19	00062504	无肺炎
855812	李小东	2021.10.15	00067797	2022.5.23	00067797	中度肺炎
856044	吴长芹	2021.10.18	00061577	2022.2.14	00061577	轻度肺炎
856845	谷战祥	2022.7.21	00066503	2023.2.7	00066503	轻度肺炎
861520	张明义	2021.9.5	00073637	2021.12.16	00073637	中度肺炎
864868	卢明山	2021.8.19	00078553	2022.1.4	00078553	轻度肺炎
866736	刘庆福	2021.12.2	00080218	2022.3.2	00080218	中度肺炎
869490	房士杰	2021.10.8	00090736	2022.2.27	00090736	无肺炎
869654	刘发	2022.4.27	00134686	2022.8.22	00134686	中度肺炎
870132	刘伟	2022.1.19	00088970	2022.8.25	00088970	中度肺炎
871955	林贵娟	2021.12.22	00094473	2022.5.12	00094473	中度肺炎
875671	陈志军	2021.10.8	00104746	2022.1.20	00104746	无肺炎
875922	印凤力	2021.9.14	00101284	2022.1.26	00101284	轻度肺炎
879606	赵德明	2022.2.24	00106461	2022.8.15	00106461	轻度肺炎
890485	王振华	2022.2.23	00124678	2022.6.8	00124678	轻度肺炎
890898	曹秀岩	2022.4.29	00128842	2022.8.5	00128842	无肺炎
892474	丁恩明	2022.4.14	00140439	2022.9.8	00140439	中度肺炎
890394	王德军	2022.7.1	00122416	2022.9.23	00122416	无肺炎
893913	张相恩	2022.8.8	00127603	2022.10.28	00127603	中度肺炎
892741	王乃英	2022.3.29	00141149	2022.8.24	00141149	重度肺炎
884235	袁文君	2022.8.3	00113320	2023.2.1	00113320	中度肺炎
888122	戈才明	2022.1.26	00122891	2022.3.7	00122891	轻度肺炎
846950	李树华	2022.4.27	00135907	2022.8.15	00135907	轻度肺炎
876284	王清	2022.3.18	00112967	2022.7.11	00112967	中度肺炎
876310	何亚林	2021.11.19	00098649	2022.5.13	00098649	中度肺炎
869691	丁占海	2022.5.21	00134823	2022.11.4	00134823	轻度肺炎
901654	张宝富	2022.5.20	00147842	2022.9.23	00147842	轻度肺炎
692231	宋雨良	2022.5.24	1567581	2022.7.22	1567581	中度肺炎
905835	范立军	2022.6.2	00151101	2022.9.21	00151101	轻度肺炎
869310	温桂芝	2021.9.27	00092258	2022.2.16	00092258	中度肺炎
898598	巩国礼	2022.9.13	00145979	2023.2.15	00145979	中度肺炎
857556	张广有	2021.11.23	00077487	2022.2.17	00077487	无肺炎
854075	刘月东	2022.8.22	00160429	2022.11.2	00160429	中度肺炎
913660	王永	2022.8.3	00170194	2023.1.9	00170194	轻度肺炎
898503	马万祥	2022.4.10	00139208	2022.6.26	00139208	中度肺炎
871701	朱凤云	2021.11.23	00099058	2022.5.16	00099058	重度肺炎
898780	夏德玲	2022.5.31	00149019	2022.9.13	00149019	轻度肺炎
782537	商卫玲	2022.5.18	1757941	2022.10.27	1757941	轻度肺炎
814936	张彦娟	2020.9.8	1850485	2021.2.23	1850485	轻度肺炎
819834	李金霞	2020.9.2	1850758	2020.12.14	1850758	轻度肺炎
818150	郭秀云	2020.7.20	1830089	2020.10.8	1832707	无肺炎
795175	刘春江	无放疗前CT		2020.9.17	1785213	轻度肺炎
816064	井绪义	2020.10.9	00003502	2021.8.30	00003502	轻度肺炎
812440	刘新柱	2020.8.13	1839597	2021.3.10	1839597	轻度肺炎
816696	高金玉	2020.9.24	1824958	2021.2.18	1824958	轻度肺炎
847583	葛云娟	2020.10.27	00019956	2021.3.2	00019956	轻度肺炎
815938	梁作和	2022.8.23	1849096	2023.1.31	1849096	中度肺炎
814591	尤富	2020.4.15	1820417	2020.8.28	1820417	轻度肺炎
879333	王学礼	2021.12.16	00117469	2023.6.5	00117469	轻度肺炎
846391	张德庆	2021.12.7	00074363	2022.4.13	00074363	无肺炎
875213	杨旭东	2021.11.29	00097683	2022.2.25	00097683	无肺炎
874549	王凯	2021.11.16	00002091	2022.5.26	00002091	轻度肺炎
847162	王义	2021.9.18	00090188	2022.8.8	00090188	轻度肺炎
875662	刘馀涛	2021.9.6	00099034	2022.1.17	00099034	重度肺炎
831676	尹福胜	2021.7.29	00024573	2022.5.11	00024573	轻度肺炎
905928	曲晓光	2021.10.5	00104755	2022.1.6	00104755	中度肺炎
812120	马贤文	2021.9.11	1816237	2022.6.1	1816237	轻度肺炎
844180	杨孝芝	2021.8.26	00048155	2022.5.3	00048155	轻度肺炎
850264	宋清	2021.9.8	00050831	2021.12.23	00050831	中度肺炎
833180	冯云辉	2021.6.21	00038882	2021.11.2	00038882	轻度肺炎
845154	王丽萍	2021.8.4	00011986	2021.10.26	00011986	无肺炎
846855	汲国昌	2021.7.1	00054388	2021.11.15	00054388	无肺炎
845229	单连宝	2021.5.18	00045865	2021.10.19	00045865	中度肺炎
844902	张坤	2021.4.16	00044480	2021.7.5	00044480	中度肺炎
816240	刘锐	2021.1.13	1842194	2021.3.1	1842194	轻度肺炎
815017	郭海峰	2020.8.18	1846974	2020.11.30	1846974	轻度肺炎
898538	林仕学	2021.11.30	00115890	2022.3.14	00115890	重度肺炎
855997	王威	2021.11.11	00064713	2022.2.18	00064713	轻度肺炎
485560	王英忠	2021.12.15	00104271	2022.5.10	00104271	轻度肺炎
853833	高光武	2021.11.23	00074416	2022.2.17	00074416	无肺炎
854776	祁慧娟	2021.10.28	00060372	2022.7.4	00060372	轻度肺炎
857606	杨凤兰	2021.10.22	00081360	2022.1.24	00081360	中度肺炎
866746	孙雪杰	2021.11.11	00110991	2022.3.18	00110991	无肺炎
862609	刘兆伟	2021.9.15	00082358	2022.1.10	00082358	轻度肺炎
869309	黄国顺	无放疗前CT		2021.11.5	00096935	中度肺炎
853850	张东利	2021.6.28	00067575	2021.11.22	00067575	重度肺炎
844133	陈秋芝	2021.5.25	00049302	2022.12.5	00049302	轻度肺炎
824110	何瑞俭	2021.4.6	00043857	2021.9.17	00043857	中度肺炎
833144	姜国君	2021.4.9	00021301	2021.7.22	00021301	中度肺炎
824076	周以江	2021.1.18	00041183	2021.4.21	00041183	重度肺炎
826408	李云祥	2020.12.29	00024744	2021.5.7	00024744	轻度肺炎
822664	蒋成林	2020.12.3	1849912	2021.3.30	1849912	轻度肺炎
931451	马俊仁	2022.12.15	00199214	2023.3.9	00199214	重度肺炎
913666	李自明	2022.12.13	00193221	2023.4.27	00193221	轻度肺炎
910345	石尔会	2022.12.9	00163039	2023.7.4	00163039	轻度肺炎
921774	王新华	2022.12.1	00188168	2023.7.6	00188168	中度肺炎
863684	初吉顺	2022.11.4	00082245	2023.4.13	00082245	轻度肺炎
902940	夏伟	2022.11.3	00169828	2023.4.20	00169828	轻度肺炎
894431	贺广发	2022.9.26	00161252	2023.2.28	00161252	中度肺炎
895637	曹利	2022.9.14	00138722	2023.2.3	00138722	中度肺炎
906534	张立东	2022.10.9	00172770	2023.1.9	00172770	轻度肺炎
826182	赵继红	2022.9.30	00006886	2022.12.28	00006886	中度肺炎
892748	王庆君	2022.10.14	00141512	2023.2.13	00141512	轻度肺炎
901336	师帅	2022.9.27	00144372	2023.1.10	00144372	轻度肺炎
907095	张文焕	2022.9.13	00153409	2023.1.7	00153409	中度肺炎
900742	张广军	2022.9.28	00147128	2023.2.7	00147128	轻度肺炎
894275	李若芹	2022.9.8	00152343	2023.2.9	00152343	中度肺炎
845411	马德成	2022.8.22	00082366	2022.11.14	00082366	中度肺炎
900702	何修安	2022.8.18	00145172	2022.12.30	00145172	中度肺炎
889228	郭维荣	2022.4.6	00141798	2022.12.15	00141798	中度肺炎
888576	王金	2022.5.3	00139506	2022.10.27	00139506	中度肺炎
894523	茹金英	2022.6.18	00148391	2022.10.18	00148391	无肺炎
894354	赵淑清	2022.6.9	00152548	2022.9.23	00152548	无肺炎
824305	辛敏宽	2022.5.9	00136847	2022.8.22	00136847	中度肺炎
870132	刘伟	2021.12.22	00088970	2022.8.25	00088970	中度肺炎
884782	杨连	无放疗前CT		2022.5.18	00126202	无肺炎
847273	于耀生	2022.2.10	00117689	2022.8.24	00117689	中度肺炎
866847	周会敏	2021.12.2	00097867	2022.5.30	00097867	中度肺炎
760920	李春甫	2022.1.5	1823504	2022.5.18	1823504	轻度肺炎
903829	王桂富	2022.11.23	00165935	2023.4.25	00165935	轻度肺炎
913477	徐文忠	2022.11.30	00166612	2023.3.6	00166612	轻度肺炎
902982	赵硕	2022.11.24	00162115	2023.3.3	00162115	中度肺炎
705596	李文革	2021.7.27	1713814	2021.11.17	1713814	轻度肺炎
903762	马春玲	无放疗前CT		2023.7.5	00149631	中度肺炎
906329	石亚华	2022.11.6	1253465	2023.6.15	1253465	轻度肺炎
677377	刘彦	2022.10.14	1493766	2023.2.24	1493766	轻度肺炎
903875	于长有	2022.10.9	00174733	2023.2.8	00174733	轻度肺炎
816426	高恩富	2022.8.31	1829337	2023.3.29	1829337	无肺炎
903843	钟成	2022.9.5	00168809	2023.1.11	00168809	中度肺炎
876078	刘跃忠	2022.8.21	00122825	2022.12.16	00122825	轻度肺炎
928348	常孝君	2022.8.22	00177145	2022.12.15	00177145	无肺炎
883828	刘法功	2022.8.12	00115615	2022.11.24	00115615	无肺炎
946687	刘涛	2022.9.5	00180605	2023.3.29	00180605	轻度肺炎
889946	高军	2022.7.25	00151798	2023.2.6	00151798	无肺炎
869090	肖库	2022.7.21	00101105	2022.11.15	00101105	轻度肺炎
894148	张忠兴	2022.7.13	00156376	2023.2.1	00156376	轻度肺炎
895274	李春山	2022.6.5	00143787	2022.11.1	00143787	中度肺炎
731720	崔忠玲	2021.4.21	1639263	2021.9.1	1639263	轻度肺炎
875847	金立忠	2022.6.10	00110242	2022.12.7	00110242	轻度肺炎
880316	梁秋香	2022.6.1	00126634	2022.8.19	00126634	轻度肺炎
885651	张洪才	2022.5.31	00127417	2022.11.10	00127417	轻度肺炎
903605	刘彦丽	2023.2.1	00150870	2023.4.27	00150870	无肺炎
885221	张安苓	2022.4.18	00134955	2022.8.19	00134955	无肺炎
880209	程波	无放疗前CT		2022.12.12	00104521	中度肺炎
876090	王福军	2022.5.13	00122905	2022.9.9	00122905	轻度肺炎
876071	刘宝录	2022.5.9	00115815	2022.10.11	00115815	轻度肺炎
925224	石振环	2022.4.29	00144465	2023.1.2	00144465	轻度肺炎
873687	杜国臣	2022.4.18	00103556	2022.10.27	00103556	轻度肺炎
875930	王秀春	2022.4.15	00105575	2022.8.9	00105575	轻度肺炎
853675	石再元	2022.4.12	00104533	2022.8.1	00104533	中度肺炎
815283	刘淑君	2022.3.14	00007585	2022.6.27	00007585	中度肺炎
875851	李茂民	2022.3.1	00106785	2022.7.7	00106785	无肺炎
779307	金雷	2022.3.14	1742902	2022.7.25	1742902	轻度肺炎
877692	王德密	2022.2.17	00104312	2022.6.24	00104312	中度肺炎
821692	韩宪生	2022.2.9	1844330	2022.8.19	1844330	中度肺炎
890485	王振华	2022.2.23	00124678	2022.8.30	00124678	轻度肺炎
740450	王文学	2022.2.25	1663470	2022.8.11	1663470	轻度肺炎
819421	赵永春	2022.2.16	00009124	2022.7.12	00009124	无肺炎
883822	陈登喜	2022.2.15	00116700	2022.7.18	00116700	轻度肺炎
879829	苑振朋	2021.12.17	00110506	2022.7.14	00110506	轻度肺炎
861277	毛文霞	2021.12.23	00077586	2022.6.6	00077586	中度肺炎
913965	赵彦龙	2023.2.11	00211348	2023.8.3	00211348	无肺炎
924404	崔泽合	2023.4.13	00201514	2023.8.3	00201514	轻度肺炎
906307	魏春利	2022.11.24	00197168	2023.3.30	00197168	轻度肺炎
919042	李立军	2023.3.20	00182281	2023.6.14	00182281	轻度肺炎
699663	丁洁敏	2023.3.22	1574220	2023.6.28	1574220	轻度肺炎
914292	周永辉	2023.3.14	00177346	2023.7.7	00177346	轻度肺炎
931059	王跃坤	2023.3.15	00205397	2023.7.3	00205397	中度肺炎
924555	于海龙	2023.3.13	00205668	2023.8.1	00205668	无肺炎
882027	郑丽萍	2022.2.11	00110573	2023.2.28	00110573	无肺炎
924553	翟慎彦	2023.2.21	00203174	2023.6.7	00203174	轻度肺炎
854030	王志忠	2022.10.20	00165849	2023.5.4	00165849	无肺炎
894213	胡庆平	2023.2.9	00167539	2023.7.5	00167539	无肺炎
913966	徐国志	2022.12.30	00191944	2023.3.28	00191944	中度肺炎
906149	王树森	2023.4.24	00187150	2023.7.28	00187150	轻度肺炎
931109	何跃福	2023.3.9	00206328	2023.7.25	00206328	轻度肺炎
890709	高义	2023.3.27	00135655	2023.7.21	00135655	中度肺炎
903945	姜关玲	2023.2.6	00185279	2023.8.1	00185279	轻度肺炎
913937	党士宗	2023.2.4	00186559	2023.8.2	00186559	轻度肺炎
930391	黑志君	2023.2.3	00197892	2023.7.24	00197892	轻度肺炎
918638	郝灿春	2023.2.4	00179769	2023.7.15	00179769	轻度肺炎
894115	陈新福	2022.9.22	00156795	2023.6.20	00156795	轻度肺炎
918922	宋洪德	2022.12.12	00183222	2023.5.9	00183222	轻度肺炎
