# Supplementary material for: Multimodal data deep learning method for predicting symptomatic pneumonitis caused by lung cancer radiotherapy combined with immunotherapy
Source: Front Immunol. 2025 Jan 8;15:1492399. doi: 10.3389/fimmu.2024.1492399 (PMC11751032; doi:10.3389/fimmu.2024.1492399)
Supplement: Supplementary file 7 [file Table4.xlsx]

## Sheet: Sheet1
Number	Lable	PS	T stage	N stage	Radiation Dose(cGy)	Immunotherapy Cycle	NLR1	PLR1	LMR1	SII1（10^9）	V5Gy(%)	V20Gy(%)	MLD(Gy)
1	0	0	2	2	5600	3	3.2	367.9	2	1556.4	24	12	7.94
2	1	1	4	2	6000	5	2.7	270.8	1.3	785.2	50	25	15.71
3	0	0	2	0	4000	4	3.8	108.5	2.2	733.3	36.03	17.12	8.42
4	0	0	1	0	5600	5	1.1	73	20.4	160	43.88	19.59	11.15
5	0	0	2	1	6420	6	2.3	175.6	2	519.7	32	18	11.06
6	1	0	2	3	6000	1	4.3	268.1	1.3	541.5	40.19	24.22	10.67
7	1	0	2	2	6000	2	4.6	287.7	1.6	748.1	34.28	13.59	7.32
8	1	0	3	2	3800	2	3.6	126.2	2.8	1018.6	40	22	10.68
9	0	0	3	2	6000	3	1.9	95.9	6	488.2	47.81	16.74	11.46
10	0	0	2	0	6000	5	2.8	213.8	2.7	660.5	37.25	31.35	11.62
11	0	0	1	0	6090	4	2.5	140.7	4	689.5	9.94	4.16	2.52
12	0	0	4	0	6000	3	4.6	132.8	2.8	707.6	52.83	26.99	18.5
13	0	0	3	2	5000	6	4.2	204.3	2.2	815	47.76	29.09	14.65
14	0	0	1	0	6000	4	2.3	101.2	1.4	394.6	40.86	10.76	8.12
15	0	0	2	2	6000	5	4	234.8	2.2	1312.3	50.58	26.58	15.74
16	1	0	2	1	6600	4	5.4	373.9	5.4	1850.9	25.73	15.27	7.86
17	0	0	3	0	6400	13	2.5	246	4.4	1433.9	45	15	9.39
18	1	0	4	0	5000	3	7	305.2	1.8	1235.9	25.89	7.54	5.56
19	0	0	1	3	6000	4	2.5	105.2	2.9	303.9	45.09	20.64	11.02
20	1	0	3	3	6000	7	6.9	59	0.3	1192	48.46	28.44	14.94
21	1	0	4	2	6000	2	3.8	179.5	2.1	829.3	43.93	21.22	12.1
22	0	0	1	2	6000	4	6.1	182.7	1.9	1542.3	44.79	23.11	12.56
23	0	0	4	2	5000	7	2	154.5	3.7	537.8	41.77	21.16	11.36
24	0	0	2	2	6000	4	2.5	146.5	4.6	376.6	52	23	15.25
25	1	0	3	2	6000	8	3.4	85.3	3.6	544	62.97	19.64	12.47
26	1	1	2	2	6000	5	1.6	110.3	5.3	198.6	25.59	14.8	8.73
27	0	0	3	2	6000	3	3	204.2	2.5	1018.8	39.04	18.38	11.27
28	0	0	2	3	6400	11	2.8	145.4	4	401.2	45.54	22.72	12.74
29	1	0	2	3	5100	5	1.8	145.7	3.1	469.2	67.69	32.57	17.72
30	1	0	3	2	6000	8	0.4	77.1	4.5	92.5	35.65	23.98	12.28
31	0	0	4	2	5000	2	1.7	136.8	2.7	292.8	68.76	19.98	13.24
32	0	0	4	3	4500	7	3.6	389.4	1.1	1195.5	29.3	13.28	7.05
33	0	0	2	2	5000	2	2	133.7	5.8	449.3	63.07	11.78	10.36
34	1	0	2	2	4800	2	24.3	561.7	1	8194.7	33.32	20.8	9.72
35	1	0	2	2	5000	2	1.9	206.5	3.5	714.4	39	17	8.6
36	0	0	3	2	6000	4	2.2	88.9	4.3	377.1	30.97	15.22	8.46
37	1	0	4	2	6000	5	1.1	62.6	3.1	296.8	36.36	20.01	10.79
38	1	0	2	2	6000	1	5.2	178.5	1.8	1213.5	31.47	17.8	9.75
39	0	0	4	3	6000	10	2.8	122.5	3.3	411.6	45.17	23.18	13.96
40	1	0	2	2	6000	1	1.6	212.5	2.6	372.4	36.19	21.21	10.38
41	1	0	3	2	5600	1	2.4	175	19.6	822.5	54.34	26.29	13.25
42	0	0	1	3	6000	3	0.7	118.5	4.1	125.7	24.33	11.84	6.77
43	0	0	2	2	6600	2	2.4	91.6	7.3	361	34.43	19.32	12.32
44	0	0	2	2	6000	4	3.1	205.8	10.3	1331.7	41.87	25.84	12.82
45	0	0	2	2	5000	7	2.6	119.9	4.1	491.5	19.32	10.91	6.02
46	1	0	3	2	6000	7	1.2	192	8.9	291.8	43.76	23.12	11.9
47	0	0	2	2	5500	4	5.3	333.3	0.7	1963.3	41.73	20.65	10.89
48	0	0	2	2	5600	1	1.6	120.8	3.1	442.1	47.86	24.08	12.84
49	0	0	2	3	4800	3	3.2	131.1	4.4	506.2	7.72	3.32	1.92
50	1	0	2	2	4500	6	1.4	91.9	3.3	218.6	36.86	20.29	10.26
51	0	0	2	3	5000	6	2.9	313.6	1.7	533.1	35.69	22.42	11.57
52	1	0	2	3	6000	1	2.4	300	2.8	318	49.99	25.87	14.59
53	0	0	2	0	6000	9	7.7	208.2	1.3	1952.9	27.87	11.9	6.35
54	0	0	3	2	5600	3	1.7	104.8	4.6	444.3	42.8	23.3	12.7
55	1	0	2	2	5400	4	19.8	187.7	3	2715.6	51.4	26.94	13.87
56	1	0	4	2	6000	2	2.3	72.3	4.3	596.1	38.3	26.28	13.48
57	1	0	2	3	5400	1	2.2	125.1	1.2	698	40.77	19.89	11.09
58	1	0	4	2	6000	4	0.3	44.9	7.6	56.1	30.51	17.89	8.68
59	1	0	2	2	4400	4	1.5	97.7	3.7	189.6	34.21	17.81	8.1
60	0	0	2	2	6000	3	2.9	143.2	2.8	829.2	41.61	22.46	11.77
61	0	0	3	2	6000	3	1.8	128.7	6.5	984.6	44.8	26.52	13.91
62	1	0	3	2	6000	5	2.1	84.4	2.5	471	46.08	27.11	15.07
63	0	0	2	2	6000	2	1.4	135.1	4.3	362.1	49.88	24.03	14.01
64	0	0	2	2	5000	2	6.8	51.8	1.8	863.1	45.27	20.85	11.66
65	0	0	2	2	5000	1	4.5	106.6	3	727.9	42.79	21.79	11.47
66	1	0	2	0	5800	5	6.7	441.9	0.7	914.8	42	26	14.58
67	0	0	3	2	6000	2	27.2	268.5	1.3	3941.9	50.8	27.06	15.17
68	0	0	2	2	6200	6	10.3	85.6	0.8	2090.2	37.11	24.81	14.19
69	1	0	2	2	6400	3	2.4	153.8	2.3	481.4	50.35	30.78	18.16
70	0	0	2	2	6000	2	2.2	107.7	3.4	616	53.02	26.42	13.72
71	1	0	4	2	6000	10	5.1	213.2	3.2	2326.1	29.42	19.11	11.06
72	1	0	1	2	6360	4	2.1	94.8	6.1	461.9	42.08	22.74	12.88
73	1	1	4	0	6000	5	2.9	141.8	3.9	621.2	50	24	13
74	1	0	4	0	6760	3	7	275.4	1.8	2651.7	38.9	21.85	14.94
75	1	0	3	3	5400	1	2.6	242.9	3.5	1022.8	37.34	20.16	11.11
76	0	0	1	3	6000	2	5.4	291.3	10.2	1453.6	52.43	27.95	14.93
77	0	0	4	0	6000	4	1.7	123.3	3.7	341.5	47.99	24.22	19.85
78	0	0	3	2	5600	5	2.8	144.7	3.9	727.8	38.07	18.61	11.09
79	0	0	4	2	6400	9	1.2	115	4.1	318.6	27.63	18.02	12.6
80	0	1	2	2	6000	13	4.8	428.6	1.3	2472.9	35.42	20.27	11.56
81	0	0	2	0	6000	1	1.7	231.1	7.5	344.4	40.94	23.96	12.89
82	0	0	2	2	6000	3	3.1	126.6	3.9	684.7	46.65	23.89	13.02
83	1	0	3	2	6000	2	5.7	357.7	3.5	1065.9	64.58	36.35	29.54
84	0	0	2	2	4000	6	2	243	14.3	427.7	45	28	15.33
85	0	0	4	2	6000	3	3	189.6	3.1	936.8	32.89	21.94	11.44
86	0	0	1	3	6000	2	2.2	103.4	2.3	335.9	45	22	13.64
87	0	0	2	2	6000	6	0.8	182	2.7	145.6	35.28	20.12	10.97
88	0	0	2	2	5000	3	1.9	122.1	2.9	484.8	39.58	20.28	10.21
89	0	0	2	2	5000	6	6.6	184	2.8	1141.1	36.69	19.32	9.37
90	1	0	2	0	6000	1	3.4	110.9	2	830.7	28.57	14.54	8.45
91	0	0	2	3	6000	2	1.5	135.2	2.2	367.6	50.74	25.13	14.46
92	0	0	2	0	5000	2	2.8	162.3	2.9	522.5	19.14	5.98	4.27
93	1	0	1	2	5000	3	3.7	176	2.5	807.8	40	25	13.03
94	0	0	1	2	6000	12	0.9	185.2	4.4	213	40.94	24.6	13.29
95	1	0	2	2	6000	3	3.9	173.2	3.8	1072.4	48.06	27.3	15.09
96	0	0	2	3	6000	10	3	112.9	2.7	672.7	15.47	7.78	4.56
97	1	0	3	2	5800	6	2.5	195.6	2.4	661	28.06	16.27	9.09
98	1	0	1	0	6400	5	1.7	135.8	4.1	349	28.82	14.98	7.74
99	1	0	4	3	6000	7	5.9	89.6	1.3	655.9	43	26	15.7
100	0	0	3	2	6000	4	1.2	114.6	12.3	244.1	37.66	24.36	13.48
101	0	0	4	3	6000	5	4.8	266.9	32	2054.9	35.79	23.17	12.57
102	0	0	2	3	6000	3	1.6	97.9	3.6	294.6	22.39	14.07	7.76
103	0	0	3	2	6000	5	2.8	172.7	8.6	592.5	46.32	25.73	14.94
104	0	0	1	2	4800	4	1.4	156.8	3.6	415.6	39.83	20.93	10.75
105	1	0	3	2	5990	7	2.8	272.4	1.6	1348.4	44.34	21.44	11.12
106	0	0	3	3	5000	3	3.5	113.4	1.9	656.7	40.29	21.57	12.17
107	1	0	2	2	6000	2	2.2	125.5	2.4	553.5	41.36	22.64	12.96
108	1	1	3	2	5600	3	0.9	51.4	6.7	98.3	46.15	19.6	11.29
109	1	0	1	2	6000	7	1.2	153.6	5.5	494.6	48.78	26.01	14.75
110	0	0	3	2	5200	3	2.2	94.1	4.8	628.8	37.93	18.95	10.34
111	0	0	1	0	6000	6	1.9	145.4	4.2	671.6	47.19	28.1	22.48
112	1	0	1	2	5000	7	3.1	107.3	2.4	734.8	29.82	15.34	8.34
113	1	0	2	2	6000	3	2.8	171.3	3.5	728.2	68.35	36.12	18.54
114	0	0	2	2	6000	1	3.1	110	3.5	809.9	31.18	15.69	8.45
115	0	0	3	3	6000	3	3.6	168.7	17.9	1095	55.03	30.71	17.24
116	1	0	1	3	6000	2	4.9	289.7	1.8	973.4	15.83	11.46	6.61
117	0	0	4	3	6400	2	3.1	144.7	3	878.5	34.56	19.22	11.62
118	1	0	2	2	5800	4	3.3	111.2	2.4	884.8	43.19	24.09	14.93
119	1	0	3	2	6000	5	1.9	195.2	21	460.8	44.33	24.33	14.01
120	0	0	1	2	6000	6	3.2	51.4	3	407.2	47.69	23.16	12.14
121	1	0	1	3	6000	1	2.1	80.1	2.8	448	55.93	31.02	15.3
122	0	0	3	0	5800	6	3.4	178.7	12.5	459.2	49.49	25.8	13.88
123	1	1	4	2	6400	5	5.7	238.3	2.4	2554.6	27.56	14.49	10.94
124	1	0	3	2	6000	4	4.3	347.6	2.4	1213	44.38	29.16	16.55
125	0	0	1	3	6000	3	1.9	68.9	13.8	233.5	55.14	27.43	15.8
126	0	0	2	3	5000	15	8.5	256.6	2.2	2665.6	38.33	12.73	8.08
127	0	0	1	2	6000	5	4.3	151.7	2.6	579.4	37.47	18.19	8.78
128	0	0	1	0	6000	2	1.2	103.6	3.5	248.7	45.9	23.56	12.5
129	0	1	2	0	5800	5	2.3	105.8	2.7	254	44	25	14.93
130	0	0	2	2	6000	13	2.2	107.5	4.5	554.7	45.74	24.42	14.76
131	0	1	2	3	6000	3	2	134.6	5.4	434.7	51	25	13.82
132	0	0	1	0	6000	5	1.2	84.2	9.2	226.4	46	24	14.54
133	0	1	1	0	6000	4	1.7	92.2	5.8	277.6	36	23	12.22
134	0	0	1	2	6000	1	4.6	636.5	2.8	2501.3	46	26	15.48
135	1	0	4	1	5880	8	2.9	180.4	1.7	530.4	24	15	8.26
136	0	0	2	2	6000	2	12.8	122.1	1.5	2539.4	28	19	10.15
137	0	0	2	2	6000	28	1.8	89.5	4.6	640.5	45	25	13.55
138	0	0	1	2	6000	5	2.3	76	3.7	463.9	50	25	13.57
139	0	0	3	0	6000	3	3.9	94	1	659.6	28.5	16.36	9.24
140	0	0	3	2	6000	4	2.3	222.5	1.3	616.3	44	29	15.69
141	0	0	3	2	6600	3	2	93.9	5.2	486.4	34	20	10.95
142	1	1	1	2	6000	1	2.1	78.7	3.8	250.2	30	19	10.06
143	0	0	1	3	6000	10	4.5	131	2.9	583	29.66	16.84	9
144	1	0	3	2	6000	5	3	160	2.6	584	49.82	19.82	10.98
145	0	0	1	1	6000	4	2.6	86.5	4	538	42.04	21.11	11.68
146	0	0	2	3	4600	7	1.7	130.2	2.7	393.3	30	19	10.27
147	1	0	3	3	6600	4	1	114	6.2	198.3	37	23	12.54
148	0	0	1	0	6000	2	2.7	222.7	2.1	850.7	35	24	12.31
149	0	0	3	2	6000	5	12.7	236.5	1	4129.2	44.94	25.24	14.76
150	0	1	1	3	6000	4	3.1	110.5	2.8	743.7	43.3	21.65	11.72
151	1	0	3	2	6000	4	1.7	125.7	6.2	470.1	43.83	21.16	11.78
152	1	0	2	2	5100	5	1.8	145.7	3.1	469.2	65	33	18.38
153	0	0	1	3	6000	1	3.8	140.8	2.5	1346	42	24	13.01
154	0	0	1	0	6000	3	0.4	121.7	19	90.1	33	20	11.07
155	1	0	3	3	6600	4	5.9	194.3	1.3	1012.4	48	25	14.69
156	0	0	1	2	6500	6	3.7	230.6	3.1	1485.3	46.95	22.56	11.92
157	0	0	2	2	6000	2	3.2	118.6	3.2	945.1	31	21	11.64
158	0	0	2	2	6000	5	3.7	237	4.3	1284.5	43.08	23.61	12.6
159	0	0	1	3	6000	6	0.8	126.7	6	217.9	52.04	25.15	15.26
160	1	0	2	3	6000	3	2	170.8	3.7	367.1	50	28	16.28
161	0	0	1	2	5000	1	2.1	102.8	2.6	463.8	29	18	8.88
162	0	0	2	3	6000	2	1.4	100.6	4.5	233.4	35	20	11.29
163	1	0	3	2	5800	5	5.1	286	2.9	1452.9	40.22	22.38	11.74
164	1	0	4	3	6000	4	3.6	149.3	3.2	801.9	43.81	22.65	12.97
165	0	0	1	1	6000	3	1	60.7	6.7	142.1	25.15	14.53	8.58
166	1	0	1	1	6000	2	2.7	99.4	3.4	428.3	27.41	16.89	9.12
167	1	0	3	0	6000	4	1.5	112.9	6.1	250.7	43	23	12.16
168	1	1	3	3	5800	4	4.5	92.4	2.6	972.7	50	24	14.02
169	0	0	3	3	6000	3	4.7	168.2	2.5	992.7	50	28	15.97
170	0	1	3	2	6000	6	1.6	82.3	4.8	253.5	47	25	12.65
171	1	1	3	2	5800	1	2.2	56.3	1.2	158.6	50	29	17.04
172	0	0	1	3	6400	9	3.2	98.7	2.2	495.6	40.52	24.51	14.11
173	0	0	3	2	6120	3	2.4	121.4	3.9	453	31.55	23.38	13.36
174	1	1	2	2	6400	2	1.5	100.4	4.6	357.5	53.35	26.23	17.38
175	0	0	2	0	6600	7	1.2	75.9	6.3	248.1	17.94	8.63	5.77
176	0	0	1	2	6000	6	4.5	178.4	2.4	1108	54.08	29.58	16.54
177	1	0	2	2	5800	5	2.7	85.6	2	436.4	19.11	8.9	5.44
178	1	0	3	2	6000	5	0.9	79.1	6.5	187.5	38.02	21.85	12.18
179	0	0	1	2	6000	5	2.7	130.9	3.9	607.2	36.5	21.6	12.2
180	1	0	2	2	6000	36	3.1	112.7	3.5	806.7	36.36	19.82	11.64
181	0	0	3	3	5800	6	6.7	95.8	2	761.6	46.84	28.58	15.38
182	0	0	1	2	6000	6	3	119.8	5.2	471	55.32	33.38	18.54
183	1	0	2	2	6000	4	1.7	102.1	4.7	408.4	48.5	27.1	15.67
184	0	0	3	2	6000	5	6.6	283.2	2.4	1993.6	54.47	25.9	14.05
185	1	0	2	3	6000	1	6.8	146.5	1.9	1138.2	41.2	21.9	10.95
186	1	0	3	3	6000	10	3	79.5	2.8	371.2	46.03	25.87	16.35
187	1	0	1	0	6000	6	20.7	391.5	5.9	8589.7	39.09	22.1	12.56
188	1	0	2	2	5600	4	2.1	136	2.2	371.1	52.83	30.19	16.91
189	1	1	2	3	6000	2	3.1	408.8	2.9	1459.3	53.5	27.03	16.19
190	0	0	1	3	6000	4	0.8	84.8	1	291.7	41.11	23.16	13.7
191	0	0	1	3	6000	1	1.4	104.8	3.8	460	49.74	26.95	15.42
192	1	0	1	2	6000	3	3.4	228	4.1	905	50.08	28.47	15.47
193	1	0	2	0	6600	5	1.9	147.9	4.4	409.7	29.13	15.21	7.98
194	0	0	1	2	6000	1	4.1	200.7	5	1144.1	32.38	18.78	10.06
195	1	0	3	2	6400	1	10	84.7	7.3	1610	55.77	29.96	17.13
196	1	0	1	3	6000	6	2.7	115.9	4.1	516.7	45	25	13.21
197	0	0	1	3	6000	2	1.6	94.1	3.3	261.6	20.79	7.63	4.97
198	0	0	1	2	6400	2	4	61.2	4.6	446.8	38.74	25.55	12.67
199	0	0	3	2	5000	8	2.1	92.1	6	371.5	20.91	11.63	6.43
200	1	0	1	0	6000	4	8.6	114.4	1.3	1646.9	30.63	15.99	8.35
201	0	0	1	3	6000	4	4.4	178.6	1.9	911	41	22	12.73
202	1	0	2	1	6000	2	4.9	244.6	3.2	895.2	35	15	9.31
203	0	0	3	2	6000	2	1.2	107	5.4	317.9	33.37	21.59	10.65
204	0	0	1	2	6200	27	0.8	67.5	7.4	147.1	35	19	9.98
205	0	0	3	2	5000	3	6.7	226.4	2.2	2196	40.74	22.71	11.64
206	0	0	1	2	6000	8	1.3	48.3	6.6	223.6	16.83	7.8	4.91
207	1	0	3	3	6000	4	1.8	133.2	2	518.1	44.57	25.12	14.11
208	0	0	2	2	6000	10	2.5	90.2	6	386.8	45	25	12.73
209	0	0	4	2	6000	1	2.6	151	3	605.4	48.33	24.36	14.47
210	0	0	1	2	6000	4	2.1	103.9	3.6	331.3	34.26	14.92	8.19
211	0	0	1	2	6000	14	1.6	118.8	3.1	364.6	38.7	22.17	12.54
212	0	0	1	3	6600	1	2.2	123.3	4.4	509.1	15.21	9.86	6.23
213	0	0	2	1	6000	11	1.5	152.1	3.5	319.5	26.65	16.82	8.59
214	0	0	1	2	6000	6	0.5	111.2	6.2	119	44.5	25.37	14.32
215	1	0	2	2	6000	4	0.1	70.7	2.7	16.3	31.56	20.64	11.14
216	0	0	1	0	6000	5	1.8	99.2	7.1	479.3	25	10	6.79
217	0	0	1	3	6000	4	1.8	74.6	6.8	427.5	50	28	14.95
218	0	0	1	2	6000	2	0.4	108	4	35.77	42.79	22.82	12.7
219	0	0	1	2	6000	2	2.3	91.2	5.7	342.9	35.82	19.17	10.47
220	0	0	1	2	6000	1	7.8	304.4	1.4	2715.1	42.1	19	10.32
221	0	0	2	0	6000	2	0.6	130.9	2.4	199	35.49	24.08	11.81
222	1	0	3	2	5000	2	1.2	112.6	7.4	434.6	41.6	19.15	11.31
223	0	0	1	2	6000	4	1.7	71	5.6	351.3	40.33	22.22	12.99
224	0	0	4	2	6000	2	2.4	118.6	2.9	793.2	47.22	21.21	12.66
225	0	0	3	2	6000	3	2.4	243.1	2.9	1305.5	48.36	28.9	15.87
226	0	0	3	2	6000	6	8.6	111.1	2.1	1546.7	41.1	22.8	12.77
227	0	0	1	0	6000	4	1.7	82.9	3.2	198.9	34.28	16.97	8.79
228	1	0	1	0	6000	12	6.5	80.6	2.6	725.2	53.14	25.33	14.48
229	1	0	3	2	6000	8	2.7	360	4.5	975.6	35.26	15.66	10.53
230	0	0	1	0	6000	4	0.9	97.9	5.9	166.5	32.58	16.29	9.01
231	0	0	2	0	5940	1	4.4	226.3	2.1	1142.9	51.89	15.65	10
232	1	0	1	2	5000	5	2.6	189.1	3.1	459.6	34.69	19.26	10.3
233	1	0	4	2	6200	3	2.3	101	3	237.3	25	14	7.83
234	0	0	3	2	6000	5	2.8	172.7	8.6	592.5	45	26	14.95
235	0	0	3	2	6000	32	6.2	156.7	1.9	1452.3	42.96	22.24	12.39
236	0	0	4	2	6000	9	1.2	115	4.1	318.6	25.06	16.11	9.26
237	0	0	1	2	6000	2	2.3	83	2.9	425.1	23.9	11.6	6.25
238	0	0	1	0	6000	5	0.9	106.9	4.3	159.3	36.26	18.63	11.12
239	1	0	3	2	6000	6	3.6	151.7	2.9	1128.7	53.18	27.18	15.84
240	0	0	1	0	6000	6	0.7	48.4	4.7	156	42.85	23.7	13.25
241	0	0	1	3	4600	4	3	141	2.8	437	54	28	16.12
242	0	0	3	3	6000	7	3.4	197	2.5	884.4	58.13	32.44	18.31
243	0	0	1	2	6000	1	1.6	80.6	4.1	257.9	43	23	13.03
244	0	0	1	0	6000	3	1.3	95.9	8.4	264.6	40.34	20.75	12.01
245	0	0	4	0	6000	7	4.6	202.3	4.6	1199.8	21.95	10.9	6.46
246	1	0	1	2	6000	5	1.3	52.5	4.7	163.3	33.06	18.95	10.92
247	0	0	4	0	6600	3	1.7	133.8	5	460.4	42.64	24.17	12.07
248	0	0	3	3	6000	12	1.8	173.6	2.5	458.4	39.96	26.53	15.19
249	0	0	1	3	6400	5	4.1	82.1	5.4	588.5	46.32	26.07	14.97
250	0	0	2	3	6000	4	0.9	104.7	6.6	315.2	32.82	13.07	8.47
251	0	0	1	0	6000	6	1.1	83.2	4.3	282.8	37.92	22.24	11.32
252	1	1	3	2	6000	2	4.1	221.8	2.2	1696.8	46.35	21.94	12.13
253	0	0	2	2	6000	2	1.4	147.2	4.1	337.1	44.05	23.01	11.89
254	0	0	1	2	5040	1	2.4	123.6	3.4	479.7	28.23	14.83	8.69
255	1	0	2	2	7000	12	1.6	170.1	4.3	370.8	26.63	12.45	6.88
256	0	0	2	2	5000	2	2.1	209.1	5.5	533.2	37.9	24.76	13.62
257	0	0	2	2	6000	3	1.2	66.1	4.4	165.8	23.25	15.63	8.9
258	0	0	3	2	6000	1	1.8	79.9	3.9	236.4	39.66	21.36	11.07
259	0	0	4	2	6000	4	2.4	98.6	3.1	526.8	32.02	19.75	10.93
260	0	0	1	3	5600	9	1.2	85.2	6.9	265.7	19.46	11.48	6.41
261	0	0	2	2	6000	5	2	91.3	4.1	415.6	42	26	13.94
