# Supplementary material for: Multimodal data deep learning method for predicting symptomatic pneumonitis caused by lung cancer radiotherapy combined with immunotherapy
Source: Front Immunol. 2025 Jan 8;15:1492399. doi: 10.3389/fimmu.2024.1492399 (PMC11751032; doi:10.3389/fimmu.2024.1492399)
Supplement: Supplementary file 8 [file DataSheet1.csv]

		diagnostics_Versions_PyRadiomics	diagnostics_Versions_Numpy	diagnostics_Versions_SimpleITK	diagnostics_Versions_PyWavelet	diagnostics_Versions_Python	diagnostics_Configuration_Settings	diagnostics_Configuration_EnabledImageTypes	diagnostics_Image-original_Hash	diagnostics_Image-original_Dimensionality	diagnostics_Image-original_Spacing	diagnostics_Image-original_Size	diagnostics_Image-original_Mean	diagnostics_Image-original_Minimum	diagnostics_Image-original_Maximum	diagnostics_Mask-original_Hash	diagnostics_Mask-original_Spacing	diagnostics_Mask-original_Size	diagnostics_Mask-original_BoundingBox	diagnostics_Mask-original_VoxelNum	diagnostics_Mask-original_VolumeNum	diagnostics_Mask-original_CenterOfMassIndex	diagnostics_Mask-original_CenterOfMass	original_shape_Elongation	original_shape_Flatness	original_shape_LeastAxisLength	original_shape_MajorAxisLength	original_shape_Maximum2DDiameterColumn	original_shape_Maximum2DDiameterRow	original_shape_Maximum2DDiameterSlice	original_shape_Maximum3DDiameter	original_shape_MeshVolume	original_shape_MinorAxisLength	original_shape_Sphericity	original_shape_SurfaceArea	original_shape_SurfaceVolumeRatio	original_shape_VoxelVolume	original_firstorder_10Percentile	original_firstorder_90Percentile	original_firstorder_Energy	original_firstorder_Entropy	original_firstorder_InterquartileRange	original_firstorder_Kurtosis	original_firstorder_Maximum	original_firstorder_MeanAbsoluteDeviation	original_firstorder_Mean	original_firstorder_Median	original_firstorder_Minimum	original_firstorder_Range
1	0	v3.0.1	1.21.6	2.2.0	1.0.1	3.7.1	{'minimumROIDimensions': 2, 'minimumROISize': None, 'normalize': False, 'normalizeScale': 1, 'removeOutliers': None, 'resampledPixelSpacing': None, 'interpolator': 'sitkBSpline', 'preCrop': False, 'padDistance': 5, 'distances': [1], 'force2D': False, 'force2Ddimension': 0, 'resegmentRange': None, 'label': 1, 'additionalInfo': True}	{'Original': {}}	d5e0a982d94dd301e6e8e011942595f511b4e20b	3D	(0.791015625, 0.791015625, 4.999999999999998)	(512, 512, 66)	-694.9315927	-1024	3062	a565536dd85e194a41eb696b3a4c2b7a81a9f119	(0.791015625, 0.791015625, 4.999999999999998)	(512, 512, 66)	(94, 178, 4, 332, 218, 59)	1350478	2	(227.60242743680385, 293.48463729138865, 33.72858054703594)	(-22.067415797059454, -125.45355839255402, -731.2570972648203)	0.776286143	0.544432663	158.6291575	291.3659823	329.6728026	295.5630927	263.9113122	330.2453962	4226018.381	226.1833745	0.422736063	299021.4987	0.070757264	4225009.04	-940	-598	9.06E+11	4.26316389	135	12.50571634	1581	119.7071324	-798.3853702	-851	-1024	2605
2	0	v3.0.1	1.21.6	2.2.0	1.0.1	3.7.1	{'minimumROIDimensions': 2, 'minimumROISize': None, 'normalize': False, 'normalizeScale': 1, 'removeOutliers': None, 'resampledPixelSpacing': None, 'interpolator': 'sitkBSpline', 'preCrop': False, 'padDistance': 5, 'distances': [1], 'force2D': False, 'force2Ddimension': 0, 'resegmentRange': None, 'label': 1, 'additionalInfo': True}	{'Original': {}}	e6b5a701b35894f094011f8498fe310339687916	3D	(0.976562, 0.976562, 7.500000000000003)	(512, 512, 50)	-1174.524517	-3024	2078	04b5a269353623e2f78c9f24e829610b84c51174	(0.976562, 0.976562, 7.500000000000003)	(512, 512, 50)	(136, 186, 19, 244, 173, 28)	250038	2	(270.3442556731377, 288.9487757860805, 33.01574960605988)	(19.80792700867073, 32.17639437920633, -161.88187795455104)	0.625150032	0.492338355	139.5895745	283.5236645	255.4923323	218.8267111	243.6654286	258.9184619	1786482.889	177.244828	0.343968419	206997.3546	0.115868647	1788409.309	-807	-393	1.09E+11	4.527413079	204	4.117725567	409	130.6226567	-639.137947	-685	-1019	1428
3	0	v3.0.1	1.21.6	2.2.0	1.0.1	3.7.1	{'minimumROIDimensions': 2, 'minimumROISize': None, 'normalize': False, 'normalizeScale': 1, 'removeOutliers': None, 'resampledPixelSpacing': None, 'interpolator': 'sitkBSpline', 'preCrop': False, 'padDistance': 5, 'distances': [1], 'force2D': False, 'force2Ddimension': 0, 'resegmentRange': None, 'label': 1, 'additionalInfo': True}	{'Original': {}}	c9ee65e17728a72c5f7412a0ff457c705cf51b77	3D	(0.976562, 0.976562, 7.500000000000003)	(512, 512, 44)	-1345.725083	-3024	2372	360f806d25e240edb35e4785070e86e4a4100f5c	(0.976562, 0.976562, 7.500000000000003)	(512, 512, 44)	(129, 183, 14, 234, 184, 29)	343238	2	(235.5756413916874, 290.45622279584427, 28.84427423537021)	(16.554219508749043, 33.64850984595529, -107.91794323472348)	0.733780633	0.617552652	156.0070296	252.6214228	263.0964121	224.5099879	230.1974351	266.19876	2454776.634	185.3687076	0.356532702	246827.0432	0.100549696	2455026.974	-879	-485	1.93E+11	4.345885491	168	5.786419715	600	125.0551477	-730.4245975	-785	-1024	1624
4	0	v3.0.1	1.21.6	2.2.0	1.0.1	3.7.1	{'minimumROIDimensions': 2, 'minimumROISize': None, 'normalize': False, 'normalizeScale': 1, 'removeOutliers': None, 'resampledPixelSpacing': None, 'interpolator': 'sitkBSpline', 'preCrop': False, 'padDistance': 5, 'distances': [1], 'force2D': False, 'force2Ddimension': 0, 'resegmentRange': None, 'label': 1, 'additionalInfo': True}	{'Original': {}}	5f2687b3c3f81e6cd51bb24853fddc5b352209b5	3D	(0.68359375, 0.68359375, 4.999999999999998)	(512, 512, 57)	-641.5538881	-1024	3071	d3b73c044c842de15f035a68005001ff5f7ea8a4	(0.68359375, 0.68359375, 4.999999999999998)	(512, 512, 57)	(83, 186, 0, 355, 239, 55)	1339732	2	(284.2749273735344, 313.7558840126234, 29.039410867248076)	(22.32856363425205, 190.48156133675428, -320.1029946637597)	0.666504056	0.516585759	147.656854	285.8322196	305.2819622	279.0158011	235.3826808	307.2941632	3130297.794	190.5083336	0.441282972	234507.8536	0.074915509	3130286.598	-934	-705	9.80E+11	3.565825798	73	18.1190135	1303	88.23524361	-842.443329	-888	-1024	2327
5	0	v3.0.1	1.21.6	2.2.0	1.0.1	3.7.1	{'minimumROIDimensions': 2, 'minimumROISize': None, 'normalize': False, 'normalizeScale': 1, 'removeOutliers': None, 'resampledPixelSpacing': None, 'interpolator': 'sitkBSpline', 'preCrop': False, 'padDistance': 5, 'distances': [1], 'force2D': False, 'force2Ddimension': 0, 'resegmentRange': None, 'label': 1, 'additionalInfo': True}	{'Original': {}}	111b8a1421a5858c6ddbdf625342de156a4dbb31	3D	(0.68359375, 0.68359375, 4.999999997225807)	(512, 512, 63)	-592.3718381	-1024	1793	077189eac37d0253cdf895130394a755c3517857	(0.68359375, 0.68359375, 4.999999997225807)	(512, 512, 63)	(53, 129, 1, 424, 279, 60)	2391938	3	(257.8142397503614, 276.26345707957313, 30.453903069393938)	(-6.759797045651283, 167.85197261298944, -157.9304357375155)	0.774867926	0.554391521	177.2072846	319.6428476	346.345184	301.9173171	289.8389132	348.7039525	5589031.928	247.6809904	0.373982996	407245.8449	0.072865185	5588768.098	-927	-662	1.68E+12	3.766313432	93	14.1976556	1375	97.83780883	-823.3202232	-873	-1024	2399
6	0	v3.0.1	1.21.6	2.2.0	1.0.1	3.7.1	{'minimumROIDimensions': 2, 'minimumROISize': None, 'normalize': False, 'normalizeScale': 1, 'removeOutliers': None, 'resampledPixelSpacing': None, 'interpolator': 'sitkBSpline', 'preCrop': False, 'padDistance': 5, 'distances': [1], 'force2D': False, 'force2Ddimension': 0, 'resegmentRange': None, 'label': 1, 'additionalInfo': True}	{'Original': {}}	4e9b4727488ba68ceeb735149b710bd5a5a84319	3D	(0.761719, 0.761719, 10.0)	(512, 512, 34)	-1064.162101	-3024	1231	e093a519c2c319da9749674d3c495305ec0aa553	(0.761719, 0.761719, 10.0)	(512, 512, 34)	(68, 143, 6, 365, 248, 25)	610326	2	(230.53882842939674, 282.07695723269205, 18.333380848923362)	(-28.694194147588348, 19.86337778632901, -143.91619151076645)	0.625678441	0.523654081	165.5173154	316.0814008	324.6310176	260.6525938	267.9042717	327.0616261	3542386.66	197.7653181	0.409874156	274176.9233	0.077398926	3541208.097	-818	-464	3.08E+11	4.052027329	141	6.145129001	340	113.7512307	-692.782064	-750	-967	1307
7	0	v3.0.1	1.21.6	2.2.0	1.0.1	3.7.1	{'minimumROIDimensions': 2, 'minimumROISize': None, 'normalize': False, 'normalizeScale': 1, 'removeOutliers': None, 'resampledPixelSpacing': None, 'interpolator': 'sitkBSpline', 'preCrop': False, 'padDistance': 5, 'distances': [1], 'force2D': False, 'force2Ddimension': 0, 'resegmentRange': None, 'label': 1, 'additionalInfo': True}	{'Original': {}}	8622d70c624bfe4231f64a82a2569855ce17b4b4	3D	(0.68359375, 0.68359375, 4.999999999999998)	(512, 512, 63)	-433.8771585	-1024	3071	06b395deca77c1ef787cd7eac176d4df6f1bb242	(0.68359375, 0.68359375, 4.999999999999998)	(512, 512, 63)	(27, 61, 2, 454, 322, 55)	2187889	4	(246.3916706926174, 234.60105654354493, 29.11646934556552)	(-18.568193862468576, 146.37181599656392, -688.7177022721721)	0.693375341	0.554444029	184.7464419	333.2102654	347.3405129	275.3478198	310.7608466	347.8721986	5111426.763	231.0397813	0.381119139	376517.1771	0.073661855	5112007.189	-912	-573	1.43E+12	4.002813468	114	9.1791203	972	115.583489	-788.8836148	-848	-1024	1996
8	0	v3.0.1	1.21.6	2.2.0	1.0.1	3.7.1	{'minimumROIDimensions': 2, 'minimumROISize': None, 'normalize': False, 'normalizeScale': 1, 'removeOutliers': None, 'resampledPixelSpacing': None, 'interpolator': 'sitkBSpline', 'preCrop': False, 'padDistance': 5, 'distances': [1], 'force2D': False, 'force2Ddimension': 0, 'resegmentRange': None, 'label': 1, 'additionalInfo': True}	{'Original': {}}	8ce90df6f98133f27c9bb3e1c1c38d1d1efe7600	3D	(0.6835937500000001, 0.6835937500000001, 5.000000002816901)	(512, 512, 72)	-531.3987315	-1024	1714	39cfce60b1b68f59b9a1c3354dd2ac45f0e20d5b	(0.6835937500000001, 0.6835937500000001, 5.000000002816901)	(512, 512, 72)	(41, 137, 10, 421, 285, 57)	1809830	3	(269.98220440593866, 295.83900587347983, 38.6306100572982)	(23.558147543122118, 168.23369542132411, -137.1469986046905)	0.679155486	0.549539113	183.9106495	334.6634391	346.0408949	283.7211865	288.1921315	347.9518638	4229994.889	227.2885106	0.342190618	369637.4126	0.087384837	4228671.553	-903	-538	1.13E+12	4.14352435	131	9.146898001	1077	122.1895741	-770.2862689	-832	-1024	2101
9	0	v3.0.1	1.21.6	2.2.0	1.0.1	3.7.1	{'minimumROIDimensions': 2, 'minimumROISize': None, 'normalize': False, 'normalizeScale': 1, 'removeOutliers': None, 'resampledPixelSpacing': None, 'interpolator': 'sitkBSpline', 'preCrop': False, 'padDistance': 5, 'distances': [1], 'force2D': False, 'force2Ddimension': 0, 'resegmentRange': None, 'label': 1, 'additionalInfo': True}	{'Original': {}}	a177ac171f85220d9e1da45417de99aaa4ef6b55	3D	(0.66015625, 0.66015625, 3.999999999999999)	(512, 512, 70)	-461.3699656	-1024	1906	e4a707c453b167c8cd54773ff7f8f09caf0eaa50	(0.66015625, 0.66015625, 3.999999999999999)	(512, 512, 70)	(89, 96, 8, 386, 306, 60)	1870087	4	(316.86064391656646, 257.06862728846306, 36.2571848261605)	(38.507612585545786, -146.46446089160057, -579.2712606953578)	0.76124112	0.674871078	171.041518	253.4432478	301.0825626	247.9103426	245.7998516	303.0900644	3260303.782	192.9314218	0.406383861	261649.3847	0.080253069	3259982.593	-946	-640	1.33E+12	3.995717143	106	10.97706908	1058	106.0919736	-826.1467958	-876	-1024	2082
10	0	v3.0.1	1.21.6	2.2.0	1.0.1	3.7.1	{'minimumROIDimensions': 2, 'minimumROISize': None, 'normalize': False, 'normalizeScale': 1, 'removeOutliers': None, 'resampledPixelSpacing': None, 'interpolator': 'sitkBSpline', 'preCrop': False, 'padDistance': 5, 'distances': [1], 'force2D': False, 'force2Ddimension': 0, 'resegmentRange': None, 'label': 1, 'additionalInfo': True}	{'Original': {}}	8b7d591d1209edab3ea85d9e6302260ec9367726	3D	(0.68359375, 0.68359375, 4.0)	(512, 512, 61)	-568.5640647	-1024	1847	69aebc2482db73107c2edbe67cb732c4f53f1b69	(0.68359375, 0.68359375, 4.0)	(512, 512, 61)	(83, 124, 1, 353, 237, 58)	1568002	4	(246.10912996284443, 250.12392777560234, 29.865943410786464)	(-10.419540064461842, -130.1750493721469, -490.5362263568542)	0.693199205	0.584917929	156.1460662	266.9538038	261.444038	241.2899285	244.9985123	275.8127895	2931277.76	185.0521645	0.373750864	265016.6957	0.090409957	2930911.942	-894	-567	9.60E+11	4.169985883	127	14.49726627	1787	113.2676458	-763.0252219	-814	-1024	2811
11	0	v3.0.1	1.21.6	2.2.0	1.0.1	3.7.1	{'minimumROIDimensions': 2, 'minimumROISize': None, 'normalize': False, 'normalizeScale': 1, 'removeOutliers': None, 'resampledPixelSpacing': None, 'interpolator': 'sitkBSpline', 'preCrop': False, 'padDistance': 5, 'distances': [1], 'force2D': False, 'force2Ddimension': 0, 'resegmentRange': None, 'label': 1, 'additionalInfo': True}	{'Original': {}}	fd7836681e2a07f9aabc66fec9006fbc5a929e39	3D	(0.8964843749999997, 0.8964843749999997, 5.000000007142858)	(512, 512, 57)	-694.5788786	-1024	2721	a695e29244064ebdfba3a5ba2013a6281d2ff0bf	(0.8964843749999997, 0.8964843749999997, 5.000000007142858)	(512, 512, 57)	(84, 164, 1, 329, 220, 53)	1242759	3	(256.3617282192283, 291.08463024608955, 27.38477291252769)	(24.32428369653468, 165.45282281827158, 216.52390135824396)	0.750725362	0.539118179	167.7374314	311.1329537	331.0090085	273.5932207	296.2918156	332.7103067	4994815.148	233.5753994	0.405332997	348619.5822	0.069796293	4993929.086	-942	-691	9.20E+11	3.652391357	72	18.55688522	1773	99.90883836	-843.4082392	-896	-1024	2797
12	0	v3.0.1	1.21.6	2.2.0	1.0.1	3.7.1	{'minimumROIDimensions': 2, 'minimumROISize': None, 'normalize': False, 'normalizeScale': 1, 'removeOutliers': None, 'resampledPixelSpacing': None, 'interpolator': 'sitkBSpline', 'preCrop': False, 'padDistance': 5, 'distances': [1], 'force2D': False, 'force2Ddimension': 0, 'resegmentRange': None, 'label': 1, 'additionalInfo': True}	{'Original': {}}	5d12065f8d92a5bd620d34c9f3bcbd9f39d2cf85	3D	(0.976562, 0.976562, 5.000000000000002)	(512, 512, 62)	-1129.586155	-3024	3074	aab39a8e4ff06a6c9833f7e09af41be9470ae10b	(0.976562, 0.976562, 5.000000000000002)	(512, 512, 62)	(107, 147, 8, 282, 211, 49)	688319	3	(240.05692564058234, 274.4517687293246, 30.266871900964524)	(-15.569528582581654, 18.019168173846623, -203.66564049517737)	0.71262683	0.608501209	174.8845711	287.4021754	286.8061883	246.7454275	275.1237049	297.7282464	3281887.985	204.8105013	0.358097139	298239.9212	0.090874497	3282157.398	-851	-364	3.41E+11	4.575232537	210	4.732888956	504	152.2048693	-675.0422798	-746	-1024	1528
13	0	v3.0.1	1.21.6	2.2.0	1.0.1	3.7.1	{'minimumROIDimensions': 2, 'minimumROISize': None, 'normalize': False, 'normalizeScale': 1, 'removeOutliers': None, 'resampledPixelSpacing': None, 'interpolator': 'sitkBSpline', 'preCrop': False, 'padDistance': 5, 'distances': [1], 'force2D': False, 'force2Ddimension': 0, 'resegmentRange': None, 'label': 1, 'additionalInfo': True}	{'Original': {}}	5c5e9c871d5f5dff503ab7642fa9aba50b12e02e	3D	(0.66796875, 0.66796875, 5.0)	(512, 512, 113)	-461.5627947	-1024	3071	6724a1ef49f36bcc85403c8ac7d578c41a798479	(0.66796875, 0.66796875, 5.0)	(512, 512, 113)	(70, 90, 48, 371, 312, 59)	2176349	1	(251.13068170592123, 268.72531289788543, 80.13312892371582)	(-12.918568079247933, -145.66590427524054, -554.7343553814209)	0.929975016	0.642705089	175.4073924	272.920497	327.4065842	298.6776533	248.4718054	332.425136	4856204.582	253.8092435	0.379932577	365013.4839	0.075164355	4855241.479	-915	-676	1.53E+12	3.456344512	69	13.63730322	450	87.47596739	-826.544948	-873	-1024	1474
14	0	v3.0.1	1.21.6	2.2.0	1.0.1	3.7.1	{'minimumROIDimensions': 2, 'minimumROISize': None, 'normalize': False, 'normalizeScale': 1, 'removeOutliers': None, 'resampledPixelSpacing': None, 'interpolator': 'sitkBSpline', 'preCrop': False, 'padDistance': 5, 'distances': [1], 'force2D': False, 'force2Ddimension': 0, 'resegmentRange': None, 'label': 1, 'additionalInfo': True}	{'Original': {}}	9d19e042837924e0823616ec92dd560a2042709e	3D	(0.673828125, 0.673828125, 5.0)	(512, 512, 63)	-579.0669708	-1024	2970	d91c62ea4f09e67555c4db25b52b4ddcc09efaa7	(0.673828125, 0.673828125, 5.0)	(512, 512, 63)	(75, 122, 1, 398, 259, 60)	2123330	2	(279.43741717019964, 261.7920097205804, 31.793622281981605)	(-1.870295070861573, -133.26026688749965, -641.5318885900921)	0.775825588	0.504651744	157.8726923	312.8349288	342.0675124	286.7804584	265.4275614	345.3371587	4822542.589	242.7053426	0.424696539	325029.5028	0.067397954	4820429.864	-938	-747	1.61E+12	3.223823084	52	18.60527437	1083	82.6064489	-858.5129061	-903	-1024	2107
15	0	v3.0.1	1.21.6	2.2.0	1.0.1	3.7.1	{'minimumROIDimensions': 2, 'minimumROISize': None, 'normalize': False, 'normalizeScale': 1, 'removeOutliers': None, 'resampledPixelSpacing': None, 'interpolator': 'sitkBSpline', 'preCrop': False, 'padDistance': 5, 'distances': [1], 'force2D': False, 'force2Ddimension': 0, 'resegmentRange': None, 'label': 1, 'additionalInfo': True}	{'Original': {}}	3169afabfd2ccd3015610e4cd7a91619c20e92a5	3D	(0.976562, 0.976562, 7.500000000000003)	(512, 512, 54)	-1166.059123	-3024	3074	8228c6514936b490fbc9c573850df7e9c68dd00d	(0.976562, 0.976562, 7.500000000000003)	(512, 512, 54)	(111, 144, 18, 279, 225, 35)	585090	2	(246.73302568835564, 276.80258934522897, 35.52431933548685)	(-11.04990296772803, 20.31489025615548, -210.06760498384875)	0.703964841	0.621396093	191.6741821	308.4573335	309.7383321	270.728304	277.9429958	313.9175964	4183362.313	217.1431176	0.352796949	355884.9506	0.08507151	4184885.508	-890	-476	3.38E+11	4.444687125	163	9.662678432	1407	137.5534401	-734.7211335	-799	-1033	2440
16	0	v3.0.1	1.21.6	2.2.0	1.0.1	3.7.1	{'minimumROIDimensions': 2, 'minimumROISize': None, 'normalize': False, 'normalizeScale': 1, 'removeOutliers': None, 'resampledPixelSpacing': None, 'interpolator': 'sitkBSpline', 'preCrop': False, 'padDistance': 5, 'distances': [1], 'force2D': False, 'force2Ddimension': 0, 'resegmentRange': None, 'label': 1, 'additionalInfo': True}	{'Original': {}}	d57d4f6571fe610129bf8c0a4c7a31ddd159f457	3D	(0.742188, 0.742188, 5.0)	(512, 512, 66)	-1009.068494	-3024	2267	7e928dce57072e8f643954ab543c5b281d10efca	(0.742188, 0.742188, 5.0)	(512, 512, 66)	(64, 114, 2, 401, 285, 62)	2336281	3	(265.2973109827114, 271.20522317306865, 33.33319365264709)	(3.5004806436365925, 11.285262176373465, -231.0840317367645)	0.816289107	0.600936434	188.9852572	314.4846051	343.2982158	317.5302948	297.9170737	351.4862218	6436738.141	256.7103576	0.384315099	435418.8615	0.067645887	6434620.494	-965	-737	1.82E+12	3.656395536	73	19.59699872	1744	92.58911052	-866.976844	-912	-1024	2768
17	0	v3.0.1	1.21.6	2.2.0	1.0.1	3.7.1	{'minimumROIDimensions': 2, 'minimumROISize': None, 'normalize': False, 'normalizeScale': 1, 'removeOutliers': None, 'resampledPixelSpacing': None, 'interpolator': 'sitkBSpline', 'preCrop': False, 'padDistance': 5, 'distances': [1], 'force2D': False, 'force2Ddimension': 0, 'resegmentRange': None, 'label': 1, 'additionalInfo': True}	{'Original': {}}	ee7d46c205b256a7dc25af6f7577f42476f83f33	3D	(0.703125, 0.703125, 7.5)	(512, 512, 37)	-1031.206646	-3024	2266	2e23e45bd3c6f0a3511a682900cf5546e9517c81	(0.703125, 0.703125, 7.5)	(512, 512, 37)	(91, 172, 4, 341, 244, 31)	670310	2	(233.1030060718175, 296.8780310602557, 18.417168175918604)	(-16.09944885575331, 28.742365589242297, -137.12123868061047)	0.69018402	0.592727637	158.3772751	267.20076	272.8950423	240.5990373	239.1710461	277.8009216	2488347.136	184.4176946	0.332800657	266833.648	0.107233289	2485432.892	-894	-487	3.83E+11	4.511773702	180	7.226173553	1631	132.6638694	-734.1182975	-789	-1024	2655
18	0	v3.0.1	1.21.6	2.2.0	1.0.1	3.7.1	{'minimumROIDimensions': 2, 'minimumROISize': None, 'normalize': False, 'normalizeScale': 1, 'removeOutliers': None, 'resampledPixelSpacing': None, 'interpolator': 'sitkBSpline', 'preCrop': False, 'padDistance': 5, 'distances': [1], 'force2D': False, 'force2Ddimension': 0, 'resegmentRange': None, 'label': 1, 'additionalInfo': True}	{'Original': {}}	0eab6b6efd9ed74281e5d7fc89e4497ec2091282	3D	(0.71484375, 0.71484375, 5.0)	(512, 512, 106)	-641.4246465	-1024	3071	7fa9192d80dccfbddc468ab9d393c8aacdfaa68a	(0.71484375, 0.71484375, 5.0)	(512, 512, 106)	(54, 128, 5, 390, 261, 57)	1625590	2	(222.1648619885703, 270.35832836077975, 34.26101107905438)	(-16.186836937857947, 160.26396128915115, -117.19494460472816)	0.690317747	0.597285569	179.4859348	300.5027147	324.9624513	294.1792999	270.7078454	327.6497401	4153399.926	207.442357	0.386159482	323583.6642	0.07790814	4153395.348	-933	-678	1.16E+12	3.765017556	84	15.30683926	1480	95.25864788	-829.5784503	-876	-1024	2504
19	0	v3.0.1	1.21.6	2.2.0	1.0.1	3.7.1	{'minimumROIDimensions': 2, 'minimumROISize': None, 'normalize': False, 'normalizeScale': 1, 'removeOutliers': None, 'resampledPixelSpacing': None, 'interpolator': 'sitkBSpline', 'preCrop': False, 'padDistance': 5, 'distances': [1], 'force2D': False, 'force2Ddimension': 0, 'resegmentRange': None, 'label': 1, 'additionalInfo': True}	{'Original': {}}	4e5d6c8d1ced2f10eedd52ba745ba0ac64502874	3D	(0.976562, 0.976562, 7.500000000000003)	(512, 512, 63)	-1202.239526	-3024	3079	cc17c10d5980e306d0fbeccdbbef88c8b4dfebd6	(0.976562, 0.976562, 7.500000000000003)	(512, 512, 63)	(115, 141, 0, 286, 209, 37)	642937	2	(255.01634841360817, 262.7019428031051, 19.504332461811966)	(-0.9607247605099758, 6.54473466768593, -163.71750653641016)	0.726806756	0.597777667	183.9351737	307.698303	333.4408338	281.7630802	277.6254299	336.6833205	4600583.372	223.6372054	0.354967816	376851.6456	0.081913882	4598639.071	-866	-505	3.66E+11	4.237864368	126	11.82741076	1683	122.5297874	-731.3955566	-789	-1060	2743
20	0	v3.0.1	1.21.6	2.2.0	1.0.1	3.7.1	{'minimumROIDimensions': 2, 'minimumROISize': None, 'normalize': False, 'normalizeScale': 1, 'removeOutliers': None, 'resampledPixelSpacing': None, 'interpolator': 'sitkBSpline', 'preCrop': False, 'padDistance': 5, 'distances': [1], 'force2D': False, 'force2Ddimension': 0, 'resegmentRange': None, 'label': 1, 'additionalInfo': True}	{'Original': {}}	ce3c101ba1fa23948b8eec2bc47266e5e53ab37f	3D	(0.976562, 0.976562, 7.500000000000003)	(512, 512, 35)	-1181.072681	-3024	3083	ca246b2a18d20f319f0ef857c583028191c83b9a	(0.976562, 0.976562, 7.500000000000003)	(512, 512, 35)	(147, 192, 2, 242, 172, 31)	347436	2	(265.55515836010085, 289.0449809461311, 18.181731311666034)	(9.3310765584568, 32.27034468271569, -174.8870151625048)	0.695836883	0.569451775	149.310343	262.2001535	254.7792456	235.7586209	239.7056919	273.1340119	2485148.746	182.4485376	0.367065754	241717.7341	0.097264896	2485053.379	-845	-427	1.79E+11	4.476337603	156	11.08678993	3071	138.9590095	-687.7221733	-752	-1034	4105
21	0	v3.0.1	1.21.6	2.2.0	1.0.1	3.7.1	{'minimumROIDimensions': 2, 'minimumROISize': None, 'normalize': False, 'normalizeScale': 1, 'removeOutliers': None, 'resampledPixelSpacing': None, 'interpolator': 'sitkBSpline', 'preCrop': False, 'padDistance': 5, 'distances': [1], 'force2D': False, 'force2Ddimension': 0, 'resegmentRange': None, 'label': 1, 'additionalInfo': True}	{'Original': {}}	6a69822b726f59b419c6e3fbc3bd7ee1aa5758bb	3D	(0.9765625, 0.9765625, 4.999999999999999)	(512, 512, 59)	-697.8852208	-1024	1457	7004b13421654f0c03b10578b268d355cd71cf6b	(0.9765625, 0.9765625, 4.999999999999999)	(512, 512, 59)	(120, 161, 3, 287, 216, 55)	1008638	2	(278.72214312766323, 280.68561168625416, 31.085484584162007)	(20.18959289810863, 155.10704266235757, -508.07257707918984)	0.681472076	0.61728744	193.3570234	313.2366071	332.5846583	280.5390428	277.054757	345.8727096	4810194.373	213.4620008	0.392717697	350896.257	0.072948457	4809560.776	-892	-585	6.30E+11	3.947176106	113	9.121551666	717	103.2322237	-775.4202251	-825	-1009	1726
22	0	v3.0.1	1.21.6	2.2.0	1.0.1	3.7.1	{'minimumROIDimensions': 2, 'minimumROISize': None, 'normalize': False, 'normalizeScale': 1, 'removeOutliers': None, 'resampledPixelSpacing': None, 'interpolator': 'sitkBSpline', 'preCrop': False, 'padDistance': 5, 'distances': [1], 'force2D': False, 'force2Ddimension': 0, 'resegmentRange': None, 'label': 1, 'additionalInfo': True}	{'Original': {}}	5805ca85023042bdad00592f622baad012ce06b5	3D	(0.78125, 0.78125, 7.5)	(512, 512, 43)	-1179.650184	-3024	3078	a50c366beaf3bc16edb87e412c33fae7949ac268	(0.78125, 0.78125, 7.5)	(512, 512, 43)	(113, 185, 2, 293, 198, 40)	801750	1	(245.95955721858434, 292.32344621141254, 22.559262862488307)	(-10.244095922980932, 28.37769235266606, -150.3055285313378)	0.878138164	0.542002685	144.1752805	266.0047348	327.7685936	282.1081093	223.6531957	328.7726124	3671727.562	233.5889095	0.37903862	303655.3676	0.082700953	3670120.239	-911	-506	4.93E+11	4.467519627	146	17.32935464	2232	142.3287487	-751.7307864	-818	-1039	3271
23	0	v3.0.1	1.21.6	2.2.0	1.0.1	3.7.1	{'minimumROIDimensions': 2, 'minimumROISize': None, 'normalize': False, 'normalizeScale': 1, 'removeOutliers': None, 'resampledPixelSpacing': None, 'interpolator': 'sitkBSpline', 'preCrop': False, 'padDistance': 5, 'distances': [1], 'force2D': False, 'force2Ddimension': 0, 'resegmentRange': None, 'label': 1, 'additionalInfo': True}	{'Original': {}}	e5676a5732fe1e8f23f6482020915728ce9a5f9d	3D	(0.708984375, 0.708984375, 5.0)	(512, 512, 64)	-611.5234351	-1024	2668	820506e4f397846741ff63d2b509caffeb7c0135	(0.708984375, 0.708984375, 5.0)	(512, 512, 64)	(88, 135, 0, 371, 296, 61)	1963491	2	(290.4052205994323, 299.238147259142, 33.66716934276755)	(24.39276382342564, 166.65517081068077, -111.66415328616219)	0.747825882	0.621399989	185.0167167	297.7417444	334.8771112	293.980092	258.2348457	335.3691641	4936258.551	222.6589826	0.414824918	337974.9829	0.068467845	4934830.581	-936	-691	1.44E+12	3.584076977	73	15.94275822	1232	94.12927765	-840.7192877	-890	-1024	2256
24	0	v3.0.1	1.21.6	2.2.0	1.0.1	3.7.1	{'minimumROIDimensions': 2, 'minimumROISize': None, 'normalize': False, 'normalizeScale': 1, 'removeOutliers': None, 'resampledPixelSpacing': None, 'interpolator': 'sitkBSpline', 'preCrop': False, 'padDistance': 5, 'distances': [1], 'force2D': False, 'force2Ddimension': 0, 'resegmentRange': None, 'label': 1, 'additionalInfo': True}	{'Original': {}}	62d37194082f10390fd1350ff068bbccef9f96c3	3D	(0.701171875, 0.701171875, 5.0)	(512, 512, 58)	-531.1202794	-1024	1963	dd64411b41c1c92caf07e34428e7d4f4a44d7084	(0.701171875, 0.701171875, 5.0)	(512, 512, 58)	(49, 94, 3, 425, 291, 52)	2213662	2	(262.5042337086692, 249.1506616637951, 27.331520801278604)	(-0.08882831755423126, -160.9519774662063, -251.64239599360704)	0.688590329	0.595475474	190.4940629	319.9024498	327.9197755	265.4154348	301.7296643	330.3603247	5441519.96	220.2817333	0.408660628	366101.4741	0.067279267	5441646.046	-944	-688	1.63E+12	3.691350998	85	12.47621579	1037	93.06562766	-844.1672993	-891	-1024	2061
25	0	v3.0.1	1.21.6	2.2.0	1.0.1	3.7.1	{'minimumROIDimensions': 2, 'minimumROISize': None, 'normalize': False, 'normalizeScale': 1, 'removeOutliers': None, 'resampledPixelSpacing': None, 'interpolator': 'sitkBSpline', 'preCrop': False, 'padDistance': 5, 'distances': [1], 'force2D': False, 'force2Ddimension': 0, 'resegmentRange': None, 'label': 1, 'additionalInfo': True}	{'Original': {}}	43b8b92a37235ce7d7cb800a83d89927c49a6931	3D	(0.7578125000000001, 0.7578125000000001, 5.000000005555555)	(512, 512, 73)	-530.1628234	-1024	1847	398d040a995560d58d78bfd200684d8cb9d9eb57	(0.7578125000000001, 0.7578125000000001, 5.000000005555555)	(512, 512, 73)	(61, 128, 7, 401, 263, 62)	2233935	2	(252.29950423803737, 275.8106265401634, 38.457623878940076)	(6.195718055387715, 151.0127404249676, -155.81185639164613)	0.785271362	0.543629654	179.4085549	330.0198096	357.8246046	312.7893805	304.3398021	358.9054905	6417473.236	259.1551054	0.3868495	431702.7307	0.067269892	6414518.566	-937	-717	1.64E+12	3.588746616	75	17.71588956	1497	86.62059642	-845.1483351	-888	-1024	2521
26	0	v3.0.1	1.21.6	2.2.0	1.0.1	3.7.1	{'minimumROIDimensions': 2, 'minimumROISize': None, 'normalize': False, 'normalizeScale': 1, 'removeOutliers': None, 'resampledPixelSpacing': None, 'interpolator': 'sitkBSpline', 'preCrop': False, 'padDistance': 5, 'distances': [1], 'force2D': False, 'force2Ddimension': 0, 'resegmentRange': None, 'label': 1, 'additionalInfo': True}	{'Original': {}}	3832e1e4dd549870c65b35a5a02cc1f257a4ace0	3D	(0.634765625, 0.634765625, 5.0)	(512, 512, 59)	-473.9515148	-1024	2009	aa09e77a65fa9e5fe73464e1c7c9a85dc4512e14	(0.634765625, 0.634765625, 5.0)	(512, 512, 59)	(38, 127, 5, 440, 285, 52)	1805479	2	(222.86709731877247, 283.7067487353772, 31.311479668276398)	(-4.7142448660135585, -134.59532550977036, -463.342601658618)	0.713665582	0.511642814	153.3690912	299.758126	307.8003982	264.5542601	279.8164667	311.2138641	3637186.175	213.9270575	0.36802393	310779.0638	0.085444915	3637384.784	-931	-575	1.17E+12	4.322211674	145	9.356453715	1247	118.8974739	-785.5014808	-834	-1024	2271
27	0	v3.0.1	1.21.6	2.2.0	1.0.1	3.7.1	{'minimumROIDimensions': 2, 'minimumROISize': None, 'normalize': False, 'normalizeScale': 1, 'removeOutliers': None, 'resampledPixelSpacing': None, 'interpolator': 'sitkBSpline', 'preCrop': False, 'padDistance': 5, 'distances': [1], 'force2D': False, 'force2Ddimension': 0, 'resegmentRange': None, 'label': 1, 'additionalInfo': True}	{'Original': {}}	5886c9795fb9ab5d2eeff134c31f398990567ebe	3D	(0.78125, 0.78125, 5.0)	(512, 512, 124)	-1089.532417	-3024	3074	0c24d5c535d80bc3b19ef9eaa8b5acab330868dc	(0.78125, 0.78125, 5.0)	(512, 512, 124)	(84, 156, 34, 349, 240, 54)	1176645	5	(229.73774502929942, 292.5933641837598, 60.02608688261965)	(-17.317386695859796, 28.58856576856232, -383.3695655869015)	0.795730411	0.577692574	164.8508067	285.3607857	317.4760464	274.7797858	278.2665107	334.1056158	3591545.868	227.0702552	0.375170134	302303.7104	0.084170917	3590835.571	-877	-465	6.72E+11	4.258847231	152	6.747353673	688	131.816614	-733.2276676	-799	-1024	1712
28	0	v3.0.1	1.21.6	2.2.0	1.0.1	3.7.1	{'minimumROIDimensions': 2, 'minimumROISize': None, 'normalize': False, 'normalizeScale': 1, 'removeOutliers': None, 'resampledPixelSpacing': None, 'interpolator': 'sitkBSpline', 'preCrop': False, 'padDistance': 5, 'distances': [1], 'force2D': False, 'force2Ddimension': 0, 'resegmentRange': None, 'label': 1, 'additionalInfo': True}	{'Original': {}}	d0d5cf5025e25f4591db1bcea3457c9fd8b26a58	3D	(0.8535156249999998, 0.8535156249999998, 4.999999996774194)	(512, 512, 63)	-615.5592874	-1024	2955	70abeca0314dea6ebaccc0e60551537a1b5dff5d	(0.8535156249999998, 0.8535156249999998, 4.999999996774194)	(512, 512, 63)	(96, 125, 7, 360, 254, 52)	1410683	3	(271.89284552234625, 260.0649777448229, 32.71527621726497)	(-6.435208020966201, 154.4695220204835, -110.6235700192083)	0.747258458	0.590118414	186.621305	316.2438257	323.3651889	276.3561333	308.7438671	328.0076263	5138474.921	236.3158736	0.37948658	379469.7804	0.073848717	5138334.687	-936	-626	9.93E+11	3.898128253	101	11.91976389	1307	109.5789553	-821.7931123	-879	-1024	2331
29	0	v3.0.1	1.21.6	2.2.0	1.0.1	3.7.1	{'minimumROIDimensions': 2, 'minimumROISize': None, 'normalize': False, 'normalizeScale': 1, 'removeOutliers': None, 'resampledPixelSpacing': None, 'interpolator': 'sitkBSpline', 'preCrop': False, 'padDistance': 5, 'distances': [1], 'force2D': False, 'force2Ddimension': 0, 'resegmentRange': None, 'label': 1, 'additionalInfo': True}	{'Original': {}}	a5f1b3e6183fe787e9bc3a882dbaa379c8e331dd	3D	(0.7968750000000001, 0.7968750000000001, 5.000000000000001)	(512, 512, 50)	-570.0517966	-1024	2274	d46deaf4d0ba54c75ba7c70acf499c299a460e36	(0.7968750000000001, 0.7968750000000001, 5.000000000000001)	(512, 512, 50)	(94, 138, 3, 328, 252, 45)	957994	3	(250.36918185291347, 281.73557767585186, 26.19139159535446)	(-1.4870582109595887, 167.50803846044448, -673.5430420232278)	0.698694106	0.585296924	163.596446	279.5101753	278.4623113	235.6585872	263.8522799	278.5546528	3042206.108	195.2921121	0.349465566	290539.7047	0.095502965	3041677.727	-882	-479	5.40E+11	4.415491666	168	7.830158175	1397	131.1557344	-728.1891505	-786	-1024	2421
30	0	v3.0.1	1.21.6	2.2.0	1.0.1	3.7.1	{'minimumROIDimensions': 2, 'minimumROISize': None, 'normalize': False, 'normalizeScale': 1, 'removeOutliers': None, 'resampledPixelSpacing': None, 'interpolator': 'sitkBSpline', 'preCrop': False, 'padDistance': 5, 'distances': [1], 'force2D': False, 'force2Ddimension': 0, 'resegmentRange': None, 'label': 1, 'additionalInfo': True}	{'Original': {}}	85c705d2de48e181b1eb626f0030d708c69796d3	3D	(0.703125, 0.703125, 5.000000005714286)	(512, 512, 71)	-577.6389169	-1024	2163	314abe70060e9da865bcced682bf8d7bce1ad475	(0.703125, 0.703125, 5.000000005714286)	(512, 512, 71)	(61, 147, 8, 396, 265, 61)	2184593	2	(246.47352802100895, 294.9001109131083, 40.29310951742499)	(-0.6983006102280456, 172.35164048577926, -132.63442818262874)	0.794440803	0.540608529	165.9319951	306.9355849	351.3436908	308.9457648	277.7851022	351.8824415	5400016.898	243.8421525	0.404627039	367868.5297	0.068123589	5400147.498	-940	-727	1.63E+12	3.541760556	73	17.42222695	1492	85.20862391	-850.6237478	-893	-1024	2516
31	0	v3.0.1	1.21.6	2.2.0	1.0.1	3.7.1	{'minimumROIDimensions': 2, 'minimumROISize': None, 'normalize': False, 'normalizeScale': 1, 'removeOutliers': None, 'resampledPixelSpacing': None, 'interpolator': 'sitkBSpline', 'preCrop': False, 'padDistance': 5, 'distances': [1], 'force2D': False, 'force2Ddimension': 0, 'resegmentRange': None, 'label': 1, 'additionalInfo': True}	{'Original': {}}	14cf83c33732399b28536d9126d91d1b36d79f54	3D	(0.7695312500000001, 0.7695312500000001, 4.999999997017542)	(512, 512, 58)	-549.4223288	-1024	1669	0433a2f1866de0edce5a8a9f1c79c4c6f5d06406	(0.7695312500000001, 0.7695312500000001, 4.999999997017542)	(512, 512, 58)	(81, 142, 0, 344, 262, 51)	1207386	2	(247.28031880442543, 291.27294999279434, 28.388394432269383)	(-0.7100671700320333, 166.14363729914254, -148.75797892332022)	0.727135232	0.609011988	174.8876361	287.1661633	293.4700768	261.62076	262.5015363	297.2590712	3575874.978	208.8086348	0.364557718	310198.2751	0.086747517	3574939.212	-890	-472	6.93E+11	4.398422306	174	6.897254359	1261	134.4713876	-734.944133	-797	-1024	2285
32	0	v3.0.1	1.21.6	2.2.0	1.0.1	3.7.1	{'minimumROIDimensions': 2, 'minimumROISize': None, 'normalize': False, 'normalizeScale': 1, 'removeOutliers': None, 'resampledPixelSpacing': None, 'interpolator': 'sitkBSpline', 'preCrop': False, 'padDistance': 5, 'distances': [1], 'force2D': False, 'force2Ddimension': 0, 'resegmentRange': None, 'label': 1, 'additionalInfo': True}	{'Original': {}}	8a593c0ba4e396f48c5012c991f68e631c446bab	3D	(0.839844, 0.839844, 5.000000000000001)	(512, 512, 114)	-1070.214214	-3024	3074	ffb82c26d322d3df3d87429cbd22afab6671f952	(0.839844, 0.839844, 5.000000000000001)	(512, 512, 114)	(84, 137, 31, 351, 231, 49)	1245697	2	(258.605119864622, 265.3568500205106, 54.42699548927227)	(2.187958287583598, 7.858358348625728, -208.6150225536386)	0.603984379	0.544605939	181.2240416	332.7617799	311.0138934	251.1920621	293.1428533	315.7600158	4393360.202	200.9829169	0.390799055	331941.7101	0.075555314	4393186.806	-872	-512	7.06E+11	4.264364208	147	7.167379045	763	118.0282045	-734.3940083	-786	-1024	1787
33	0	v3.0.1	1.21.6	2.2.0	1.0.1	3.7.1	{'minimumROIDimensions': 2, 'minimumROISize': None, 'normalize': False, 'normalizeScale': 1, 'removeOutliers': None, 'resampledPixelSpacing': None, 'interpolator': 'sitkBSpline', 'preCrop': False, 'padDistance': 5, 'distances': [1], 'force2D': False, 'force2Ddimension': 0, 'resegmentRange': None, 'label': 1, 'additionalInfo': True}	{'Original': {}}	ec00b2cee24788fca8cef5cbef6413d7168d6466	3D	(0.716796875, 0.716796875, 5.0)	(512, 512, 69)	-519.0598488	-1024	2868	41c85247cb296e3a84b791bfee1e9170e5d3fc25	(0.716796875, 0.716796875, 5.0)	(512, 512, 69)	(44, 128, 5, 430, 282, 59)	2271985	1	(249.07537417720627, 280.57108079498767, 35.24664159314432)	(-11.605151712822845, -146.52912763328032, -880.7667920342782)	0.741426531	0.50526516	169.9263721	336.3112791	343.2289046	286.4333029	308.5233975	345.0056806	5837660.539	249.3501049	0.384574943	407689.0354	0.069837743	5836704.019	-899	-687	1.54E+12	3.461180799	63	19.55801828	1344	86.2538457	-810.4777355	-854	-1024	2368
34	0	v3.0.1	1.21.6	2.2.0	1.0.1	3.7.1	{'minimumROIDimensions': 2, 'minimumROISize': None, 'normalize': False, 'normalizeScale': 1, 'removeOutliers': None, 'resampledPixelSpacing': None, 'interpolator': 'sitkBSpline', 'preCrop': False, 'padDistance': 5, 'distances': [1], 'force2D': False, 'force2Ddimension': 0, 'resegmentRange': None, 'label': 1, 'additionalInfo': True}	{'Original': {}}	d471a0fede48d53286d83db79235e673f1f739a5	3D	(0.9375, 0.9375, 5.0)	(512, 512, 69)	-757.734172	-1024	2976	af33cca7fdaf0ce21bee48b295217d6800ed86d6	(0.9375, 0.9375, 5.0)	(512, 512, 69)	(127, 178, 0, 275, 170, 53)	484143	3	(300.68304819030743, 262.5466298180496, 27.263099951873723)	(41.89035767841324, 121.13746545442149, 0.815499759368663)	0.802177639	0.53348773	139.65896	261.7847649	278.650662	221.5605166	254.1230325	289.704355	2128451.477	209.9978846	0.36770294	217618.6902	0.10224273	2127581.543	-852	-487	2.60E+11	4.206070362	162	5.523457826	403	117.6176738	-715.88453	-771	-991	1394
35	0	v3.0.1	1.21.6	2.2.0	1.0.1	3.7.1	{'minimumROIDimensions': 2, 'minimumROISize': None, 'normalize': False, 'normalizeScale': 1, 'removeOutliers': None, 'resampledPixelSpacing': None, 'interpolator': 'sitkBSpline', 'preCrop': False, 'padDistance': 5, 'distances': [1], 'force2D': False, 'force2Ddimension': 0, 'resegmentRange': None, 'label': 1, 'additionalInfo': True}	{'Original': {}}	178c4bf2819ce7795d3f72a6d67b7127fba75e22	3D	(0.68359375, 0.68359375, 4.999999999999998)	(512, 512, 79)	-609.9333636	-1024	1722	8bdca7acd723c8dc4f26ae6b0740f2bd27a96e75	(0.68359375, 0.68359375, 4.999999999999998)	(512, 512, 79)	(64, 153, 9, 397, 319, 67)	3015486	1	(243.40231889652281, 331.77022045534284, 43.066660233209504)	(-1.6116960668301203, 166.7960491393945, -157.1666988339525)	0.895007965	0.640227797	197.2195293	308.045871	367.0459132	330.0337433	273.1682024	368.9633446	7043747.079	275.7035083	0.379469006	468285.0753	0.066482381	7045689.297	-935	-681	2.15E+12	3.816578729	96	14.80768047	1194	94.44087741	-830.4138583	-876	-1024	2218
36	0	v3.0.1	1.21.6	2.2.0	1.0.1	3.7.1	{'minimumROIDimensions': 2, 'minimumROISize': None, 'normalize': False, 'normalizeScale': 1, 'removeOutliers': None, 'resampledPixelSpacing': None, 'interpolator': 'sitkBSpline', 'preCrop': False, 'padDistance': 5, 'distances': [1], 'force2D': False, 'force2Ddimension': 0, 'resegmentRange': None, 'label': 1, 'additionalInfo': True}	{'Original': {}}	46c8ab7524315849f38dfd05786d8e6d17643fbf	3D	(0.7109374999999999, 0.7109374999999999, 4.999999999999998)	(512, 512, 76)	-655.2884539	-1024	3071	78855b4e902970ab8255ace87d9c98cc20c65131	(0.7109374999999999, 0.7109374999999999, 4.999999999999998)	(512, 512, 76)	(80, 159, 8, 377, 274, 64)	2591012	1	(269.4515324514128, 303.4786932673411, 39.002906586306814)	(-11.436801147823815, 169.75438349475027, -710.3854910684659)	0.91869866	0.562273377	171.3549487	304.7538009	367.0408305	315.8349999	268.8706975	367.4750317	6549508.514	279.9769086	0.410060466	412833.9118	0.063032808	6547903.556	-953	-759	1.99E+12	3.53785237	69	19.32965931	1231	79.64808819	-865.3406206	-902	-1024	2255
37	0	v3.0.1	1.21.6	2.2.0	1.0.1	3.7.1	{'minimumROIDimensions': 2, 'minimumROISize': None, 'normalize': False, 'normalizeScale': 1, 'removeOutliers': None, 'resampledPixelSpacing': None, 'interpolator': 'sitkBSpline', 'preCrop': False, 'padDistance': 5, 'distances': [1], 'force2D': False, 'force2Ddimension': 0, 'resegmentRange': None, 'label': 1, 'additionalInfo': True}	{'Original': {}}	abee954f4137300738f8534d7230722beacccf5b	3D	(0.78125, 0.78125, 5.0)	(512, 512, 57)	-1097.613333	-3024	3074	0dbcdfc7d348fb9d1936f40f2b5b4e4f4cdcbde7	(0.78125, 0.78125, 5.0)	(512, 512, 57)	(92, 148, 4, 307, 241, 50)	1168569	2	(224.87180389005698, 286.31979112915025, 27.566521104016964)	(-24.318903210892984, 23.687336819648635, -144.66739447991517)	0.768093414	0.652363016	173.1294776	265.3882474	291.1588259	258.1999456	245.1146196	299.7927751	3566793.442	203.842965	0.397223873	284206.5541	0.079681248	3566189.575	-866	-502	6.63E+11	4.186223289	136	8.573836362	890	120.9411638	-732.5466472	-792	-1024	1914
38	0	v3.0.1	1.21.6	2.2.0	1.0.1	3.7.1	{'minimumROIDimensions': 2, 'minimumROISize': None, 'normalize': False, 'normalizeScale': 1, 'removeOutliers': None, 'resampledPixelSpacing': None, 'interpolator': 'sitkBSpline', 'preCrop': False, 'padDistance': 5, 'distances': [1], 'force2D': False, 'force2Ddimension': 0, 'resegmentRange': None, 'label': 1, 'additionalInfo': True}	{'Original': {}}	ac579fb7a686dff27d717d708e1f90cc3702cec1	3D	(0.68359375, 0.68359375, 5.000000000000001)	(512, 512, 50)	-617.1195852	-1024	2507	374a639c6bb46060b9f6ee8dd4c2596df3880f9e	(0.68359375, 0.68359375, 5.000000000000001)	(512, 512, 50)	(95, 164, 0, 335, 240, 47)	898006	2	(293.45198584419256, 301.57515762700916, 21.108974772997062)	(14.601943448178503, 186.1548929090883, -645.8551501350149)	0.791820931	0.505475177	133.1775931	263.4700956	277.6833556	240.2399715	225.6025089	278.3900961	2099367.072	208.6211364	0.313183709	253169.0129	0.120593019	2098192.883	-850	-429	4.69E+11	4.382679705	171	7.307880156	1274	136.7754964	-697.6286539	-765	-1024	2298
39	0	v3.0.1	1.21.6	2.2.0	1.0.1	3.7.1	{'minimumROIDimensions': 2, 'minimumROISize': None, 'normalize': False, 'normalizeScale': 1, 'removeOutliers': None, 'resampledPixelSpacing': None, 'interpolator': 'sitkBSpline', 'preCrop': False, 'padDistance': 5, 'distances': [1], 'force2D': False, 'force2Ddimension': 0, 'resegmentRange': None, 'label': 1, 'additionalInfo': True}	{'Original': {}}	b8cc40a889dd974ec874196c880cbf861ea32c7d	3D	(0.7499999999999999, 0.7499999999999999, 5.000000000000002)	(512, 512, 50)	-580.7851642	-1024	1865	d6d1f9e4a047baaba296c471282b56b73566b399	(0.7499999999999999, 0.7499999999999999, 5.000000000000002)	(512, 512, 50)	(109, 154, 1, 335, 250, 45)	761312	2	(315.6543703501324, 288.5629019377075, 24.63232157118238)	(47.74077776259932, 169.4221764532806, -619.7384161440883)	0.699768644	0.626769829	161.6219331	257.8648904	273.9712576	231.2154028	240.4963617	278.0536144	2141974.57	180.4457646	0.331917945	242100.8227	0.113026936	2141190	-905	-513	4.69E+11	4.251149656	137	7.840679327	1073	126.1267754	-763.8929755	-824	-1024	2097
40	0	v3.0.1	1.21.6	2.2.0	1.0.1	3.7.1	{'minimumROIDimensions': 2, 'minimumROISize': None, 'normalize': False, 'normalizeScale': 1, 'removeOutliers': None, 'resampledPixelSpacing': None, 'interpolator': 'sitkBSpline', 'preCrop': False, 'padDistance': 5, 'distances': [1], 'force2D': False, 'force2Ddimension': 0, 'resegmentRange': None, 'label': 1, 'additionalInfo': True}	{'Original': {}}	9edcc09d3c30611024d502e24871d01d6162f2c6	3D	(0.703125, 0.703125, 7.5)	(512, 512, 37)	-1002.83822	-3024	2364	e90ee0149227aa9274fa65f36b0bb522020895bd	(0.703125, 0.703125, 7.5)	(512, 512, 37)	(109, 135, 1, 362, 249, 34)	707831	2	(301.63164512433053, 283.7446367847692, 18.686638477263642)	(32.084750478044896, 19.50794773929087, -215.3502114205226)	0.628620202	0.469978585	140.3325734	298.5935485	304.9513281	255.6369501	245.3180856	311.6349453	2626380.289	187.7019366	0.356989895	257869.478	0.098184364	2624556.473	-869	-532	4.02E+11	4.24595232	140	9.514653565	1449	111.7737524	-736.2049585	-783	-1024	2473
41	0	v3.0.1	1.21.6	2.2.0	1.0.1	3.7.1	{'minimumROIDimensions': 2, 'minimumROISize': None, 'normalize': False, 'normalizeScale': 1, 'removeOutliers': None, 'resampledPixelSpacing': None, 'interpolator': 'sitkBSpline', 'preCrop': False, 'padDistance': 5, 'distances': [1], 'force2D': False, 'force2Ddimension': 0, 'resegmentRange': None, 'label': 1, 'additionalInfo': True}	{'Original': {}}	7cd010bff577d0f9a74c4ca6504cbd37eb05924b	3D	(0.77734375, 0.77734375, 5.0)	(512, 512, 58)	-630.6680633	-1024	2419	d3f42e58ba6d9c94c1ba5f66ef084b523293e502	(0.77734375, 0.77734375, 5.0)	(512, 512, 58)	(78, 154, 3, 338, 260, 52)	1316742	2	(251.01659778453183, 288.21378523659155, 29.380356971980845)	(-1.8738165659303263, 169.0411846175067, -740.8981421400956)	0.720854452	0.576802136	171.7209227	297.7120092	316.3089018	260.24272	263.0364015	318.5020314	3979432.523	214.6070273	0.334443104	363113.7063	0.09124761	3978294.368	-877	-420	7.15E+11	4.526969925	194	6.919944519	1390	148.2643589	-708.890971	-779	-1024	2414
42	0	v3.0.1	1.21.6	2.2.0	1.0.1	3.7.1	{'minimumROIDimensions': 2, 'minimumROISize': None, 'normalize': False, 'normalizeScale': 1, 'removeOutliers': None, 'resampledPixelSpacing': None, 'interpolator': 'sitkBSpline', 'preCrop': False, 'padDistance': 5, 'distances': [1], 'force2D': False, 'force2Ddimension': 0, 'resegmentRange': None, 'label': 1, 'additionalInfo': True}	{'Original': {}}	ec6857bcc41ab86c945103a608cfe7e399366b37	3D	(0.744140625, 0.744140625, 4.999999999999999)	(512, 512, 67)	-483.1634592	-1024	2943	d58f775b0d007271f2ad428b1b2c089159c5158d	(0.744140625, 0.744140625, 4.999999999999999)	(512, 512, 67)	(70, 101, 13, 369, 253, 51)	1519997	2	(255.87186948395293, 245.67963094664003, 38.547663580914964)	(6.2767231902071785, -152.30773556509794, -810.0616820954251)	0.720695312	0.535401462	167.570218	312.9805013	313.9583972	256.6495397	276.3418086	315.2868417	4210028.15	225.5635799	0.388145298	324847.6987	0.077160458	4208455.744	-888	-654	9.97E+11	3.517489431	71	15.3529212	1333	90.04048353	-795.6525816	-842	-1024	2357
43	0	v3.0.1	1.21.6	2.2.0	1.0.1	3.7.1	{'minimumROIDimensions': 2, 'minimumROISize': None, 'normalize': False, 'normalizeScale': 1, 'removeOutliers': None, 'resampledPixelSpacing': None, 'interpolator': 'sitkBSpline', 'preCrop': False, 'padDistance': 5, 'distances': [1], 'force2D': False, 'force2Ddimension': 0, 'resegmentRange': None, 'label': 1, 'additionalInfo': True}	{'Original': {}}	b9fb07aade70904a7c437e68f4ff34d31fc75ad4	3D	(0.976562, 0.976562, 5.000000000000002)	(512, 512, 119)	-1208.280329	-3024	3073	5d7e6d46636558c55d76a80f5f9b375e798eb5e9	(0.976562, 0.976562, 5.000000000000002)	(512, 512, 119)	(121, 152, 36, 265, 183, 45)	493705	3	(233.91320322864868, 259.407676649011, 56.09503650965657)	(-21.56925442862439, 3.3276795237114243, -159.52481745171713)	0.661279566	0.543312142	158.8713443	292.4126518	284.3658716	242.8167615	259.9379852	288.9899969	2357171.546	193.3665116	0.318489233	268936.7567	0.114092993	2354166.481	-827	-359	2.24E+11	4.619697779	228	4.299981402	769	148.1594545	-646.5143132	-706	-1026	1795
44	0	v3.0.1	1.21.6	2.2.0	1.0.1	3.7.1	{'minimumROIDimensions': 2, 'minimumROISize': None, 'normalize': False, 'normalizeScale': 1, 'removeOutliers': None, 'resampledPixelSpacing': None, 'interpolator': 'sitkBSpline', 'preCrop': False, 'padDistance': 5, 'distances': [1], 'force2D': False, 'force2Ddimension': 0, 'resegmentRange': None, 'label': 1, 'additionalInfo': True}	{'Original': {}}	f7ad8d0af1b678442bb1c757a356093d65be691f	3D	(0.68359375, 0.68359375, 4.99999999734375)	(512, 512, 65)	-553.7679487	-1024	1974	49a097fd5c5b07e129c0058e1e9ea5173df12415	(0.68359375, 0.68359375, 4.99999999734375)	(512, 512, 65)	(72, 141, 7, 387, 278, 56)	1837705	4	(276.2424779820483, 288.28795318073355, 35.028671087035185)	(20.837631433040883, 175.07184299464208, -137.056595657869)	0.751131938	0.553905148	173.0475384	312.4136668	336.7208848	284.6551681	262.5516205	339.071065	4295054.298	234.663883	0.358382596	356546.6162	0.083013297	4293801.544	-902	-619	1.20E+12	3.889519712	96	12.20652927	1034	99.65378248	-791.2537458	-839	-1024	2058
45	0	v3.0.1	1.21.6	2.2.0	1.0.1	3.7.1	{'minimumROIDimensions': 2, 'minimumROISize': None, 'normalize': False, 'normalizeScale': 1, 'removeOutliers': None, 'resampledPixelSpacing': None, 'interpolator': 'sitkBSpline', 'preCrop': False, 'padDistance': 5, 'distances': [1], 'force2D': False, 'force2Ddimension': 0, 'resegmentRange': None, 'label': 1, 'additionalInfo': True}	{'Original': {}}	7c7fee9d988159ac1e323211de91e3123d8d5016	3D	(0.78125, 0.78125, 7.5)	(512, 512, 48)	-1053.910218	-3024	3083	03aff49b47f234a2240d42f313076a5435738e60	(0.78125, 0.78125, 7.5)	(512, 512, 48)	(80, 130, 7, 354, 250, 33)	850367	1	(263.9190584771046, 259.95952100681234, 23.164768858622217)	(34.88676443523795, 3.093375786572153, -166.76423356033348)	0.634767216	0.569210708	176.4383125	309.9701221	296.9381512	255.4618692	276.3958272	315.3719979	3895770.073	196.7588714	0.35121649	340908.7158	0.087507401	3892671.204	-918	-492	5.21E+11	4.503532829	179	11.00306857	3071	141.8272452	-757.2237834	-823	-1065	4136
46	0	v3.0.1	1.21.6	2.2.0	1.0.1	3.7.1	{'minimumROIDimensions': 2, 'minimumROISize': None, 'normalize': False, 'normalizeScale': 1, 'removeOutliers': None, 'resampledPixelSpacing': None, 'interpolator': 'sitkBSpline', 'preCrop': False, 'padDistance': 5, 'distances': [1], 'force2D': False, 'force2Ddimension': 0, 'resegmentRange': None, 'label': 1, 'additionalInfo': True}	{'Original': {}}	5f53919cdb33682b4365b78e41741c13a81f2ec0	3D	(0.7031249999999999, 0.7031249999999999, 5.000000000000001)	(512, 512, 57)	-568.8613943	-1024	2223	3d150c5a039b3e15e45bc46f5f4cd147cc958830	(0.7031249999999999, 0.7031249999999999, 5.000000000000001)	(512, 512, 57)	(58, 91, 0, 392, 298, 56)	2210034	2	(248.16370788865692, 259.5031596798963, 26.04752008340143)	(1.8416696092118912, -135.685278350073, -447.76239958299294)	0.787372623	0.605196416	180.3268227	297.9641286	326.5533884	286.161456	277.9701333	327.9710949	5464273.83	234.6087975	0.398043704	376913.479	0.06897778	5463035.706	-966	-705	1.66E+12	3.894642579	98	14.13134316	1529	96.98186669	-852.3831855	-895	-1024	2553
47	0	v3.0.1	1.21.6	2.2.0	1.0.1	3.7.1	{'minimumROIDimensions': 2, 'minimumROISize': None, 'normalize': False, 'normalizeScale': 1, 'removeOutliers': None, 'resampledPixelSpacing': None, 'interpolator': 'sitkBSpline', 'preCrop': False, 'padDistance': 5, 'distances': [1], 'force2D': False, 'force2Ddimension': 0, 'resegmentRange': None, 'label': 1, 'additionalInfo': True}	{'Original': {}}	5aa4462dc5246da820346cd50d1c65606508ab50	3D	(0.712890625, 0.712890625, 5.0)	(512, 512, 60)	-482.5220018	-1024	2053	9f8cb4f847dccce6a921dbf6685f7c45a90083f2	(0.712890625, 0.712890625, 5.0)	(512, 512, 60)	(54, 110, 0, 417, 294, 54)	1612105	3	(237.05580095589306, 270.5944749256407, 29.268047056488257)	(-12.505141896677799, 158.40426435128686, -669.1597647175585)	0.693070433	0.565409785	184.8355851	326.9055296	318.1064672	276.4074522	298.5309824	321.314289	4097451.567	226.5685571	0.32918796	376168.7674	0.091805543	4096463.94	-883	-501	9.29E+11	4.307034888	150	7.88255606	1159	124.2658817	-738.1637691	-794	-1024	2183
48	0	v3.0.1	1.21.6	2.2.0	1.0.1	3.7.1	{'minimumROIDimensions': 2, 'minimumROISize': None, 'normalize': False, 'normalizeScale': 1, 'removeOutliers': None, 'resampledPixelSpacing': None, 'interpolator': 'sitkBSpline', 'preCrop': False, 'padDistance': 5, 'distances': [1], 'force2D': False, 'force2Ddimension': 0, 'resegmentRange': None, 'label': 1, 'additionalInfo': True}	{'Original': {}}	1071b4f54baa4190a9b5d8aff0e53f46b5ca128c	3D	(0.701171875, 0.701171875, 5.0)	(512, 512, 104)	-570.898252	-1024	3071	1abc3989e15e3e58e022b57ad850324feb1ef84a	(0.701171875, 0.701171875, 5.0)	(512, 512, 104)	(69, 114, 23, 384, 283, 55)	1893597	15	(269.1376259045615, 262.54746178833193, 52.50679579657129)	(10.562319726049907, -146.5585180038844, -615.4660210171435)	0.775592068	0.594527597	174.7257839	293.8901151	321.8299602	284.5041298	269.7462062	325.4651251	4657754.529	227.9388421	0.373972221	360658.2291	0.077431781	4654859.065	-936	-659	1.37E+12	3.671492029	79	13.89449458	1240	102.0080629	-833.9029445	-888	-1024	2264
49	0	v3.0.1	1.21.6	2.2.0	1.0.1	3.7.1	{'minimumROIDimensions': 2, 'minimumROISize': None, 'normalize': False, 'normalizeScale': 1, 'removeOutliers': None, 'resampledPixelSpacing': None, 'interpolator': 'sitkBSpline', 'preCrop': False, 'padDistance': 5, 'distances': [1], 'force2D': False, 'force2Ddimension': 0, 'resegmentRange': None, 'label': 1, 'additionalInfo': True}	{'Original': {}}	321e6857a2d29922143f5e5fedd0b1d91a4e7972	3D	(0.742188, 0.742188, 5.0)	(512, 512, 67)	-1053.709016	-3024	3071	c0ca18f2375bc3667c29ce14c15dad4551931eab	(0.742188, 0.742188, 5.0)	(512, 512, 67)	(40, 121, 6, 378, 250, 59)	1956090	1	(214.11111349682275, 254.36782765619168, 33.779509634014794)	(-31.08930089602012, -1.2112507275064104, -209.85245182992603)	0.780114812	0.55451258	172.5836116	311.2347991	339.3606262	293.6280651	282.2735238	349.5283226	5388325.837	242.7988768	0.384141338	386926.9497	0.07180838	5387492.687	-944	-671	1.43E+12	3.81571988	85	19.86017074	2034	105.4556879	-836.3808041	-890	-1024	3058
50	0	v3.0.1	1.21.6	2.2.0	1.0.1	3.7.1	{'minimumROIDimensions': 2, 'minimumROISize': None, 'normalize': False, 'normalizeScale': 1, 'removeOutliers': None, 'resampledPixelSpacing': None, 'interpolator': 'sitkBSpline', 'preCrop': False, 'padDistance': 5, 'distances': [1], 'force2D': False, 'force2Ddimension': 0, 'resegmentRange': None, 'label': 1, 'additionalInfo': True}	{'Original': {}}	9daf9bcc9b0b3b87975505962cf929699710e9de	3D	(0.7968750000000001, 0.7968750000000001, 5.000000000000001)	(512, 512, 71)	-554.9509091	-1024	1757	74c544955852e91c0914f3bd37e50f49f57e58a5	(0.7968750000000001, 0.7968750000000001, 5.000000000000001)	(512, 512, 71)	(70, 121, 8, 370, 285, 60)	1820145	3	(251.10296047842343, 288.6164558318156, 38.371252290339505)	(-3.9023283687563435, 153.99123824097808, -123.14373854830251)	0.779166352	0.606561638	193.9648556	319.7776508	344.6712375	297.4467722	295.3773887	345.7088202	5780619.576	249.1599857	0.378093246	411972.4094	0.071267864	5779049.249	-914	-649	1.23E+12	3.827919843	91	14.36921081	1397	98.74783487	-806.6815116	-855	-1024	2421
51	0	v3.0.1	1.21.6	2.2.0	1.0.1	3.7.1	{'minimumROIDimensions': 2, 'minimumROISize': None, 'normalize': False, 'normalizeScale': 1, 'removeOutliers': None, 'resampledPixelSpacing': None, 'interpolator': 'sitkBSpline', 'preCrop': False, 'padDistance': 5, 'distances': [1], 'force2D': False, 'force2Ddimension': 0, 'resegmentRange': None, 'label': 1, 'additionalInfo': True}	{'Original': {}}	9c38b79e2225a7ee0fd1d869b9ba187bde4635d1	3D	(0.78125, 0.78125, 5.0)	(512, 512, 83)	-1077.998066	-3024	3074	8216a0c1c5856abc3a31d8d6c44f06c38a91d671	(0.78125, 0.78125, 5.0)	(512, 512, 83)	(112, 153, 7, 309, 231, 44)	635034	2	(283.427915670657, 287.42060267639215, 30.344554779744076)	(27.328059117700775, 24.54734584093137, -151.5272261012796)	0.630653362	0.536949604	150.076093	279.4975393	269.7599121	223.1731391	237.0730126	278.3783958	1939942.042	176.266063	0.317771847	236716.143	0.122022276	1937969.971	-887	-501	3.61E+11	4.384835998	157	6.177201014	666	121.9652486	-735.4783429	-786	-1026	1692
52	0	v3.0.1	1.21.6	2.2.0	1.0.1	3.7.1	{'minimumROIDimensions': 2, 'minimumROISize': None, 'normalize': False, 'normalizeScale': 1, 'removeOutliers': None, 'resampledPixelSpacing': None, 'interpolator': 'sitkBSpline', 'preCrop': False, 'padDistance': 5, 'distances': [1], 'force2D': False, 'force2Ddimension': 0, 'resegmentRange': None, 'label': 1, 'additionalInfo': True}	{'Original': {}}	991ca811cf789482e318b17a585565f4c44fab6e	3D	(0.78125, 0.78125, 5.0)	(512, 512, 93)	-1099.721971	-3024	3073	171220c70863cc7273628ab1d018a72dd9d5c418	(0.78125, 0.78125, 5.0)	(512, 512, 93)	(116, 156, 16, 302, 240, 49)	966430	2	(246.83941206295336, 297.01291557588235, 42.45305195409911)	(-12.956709325817684, 32.041340293658095, -139.23474022950438)	0.765970015	0.603035288	157.8095495	261.6920646	279.1791819	252.4646092	236.7793342	279.7540947	2950305.176	200.4482746	0.376478054	264234.2358	0.089561662	2949310.303	-857	-493	5.37E+11	4.147677441	130	8.07442196	748	118.8140627	-725.3989239	-784	-1024	1772
53	0	v3.0.1	1.21.6	2.2.0	1.0.1	3.7.1	{'minimumROIDimensions': 2, 'minimumROISize': None, 'normalize': False, 'normalizeScale': 1, 'removeOutliers': None, 'resampledPixelSpacing': None, 'interpolator': 'sitkBSpline', 'preCrop': False, 'padDistance': 5, 'distances': [1], 'force2D': False, 'force2Ddimension': 0, 'resegmentRange': None, 'label': 1, 'additionalInfo': True}	{'Original': {}}	bc2a10bcd7580992a5cfb360705a62671c409654	3D	(0.6152343749999999, 0.6152343749999999, 5.0)	(512, 512, 68)	-591.9085003	-1024	1873	5b32eb52aa689025a89b12346c4c5da370e11a6b	(0.6152343749999999, 0.6152343749999999, 5.0)	(512, 512, 68)	(27, 118, 4, 455, 304, 62)	3356816	1	(255.94893166619798, 273.0741536026997, 33.65019441041749)	(-0.7238018069289751, -131.18777659208897, -803.8490279479126)	0.867811186	0.531213707	166.6655454	313.7448135	355.1086358	297.3775512	279.7321254	363.5645424	6356374.139	272.2712586	0.404948481	409786.1898	0.064468545	6352998.116	-989	-727	2.65E+12	3.880061358	105	15.46640413	1296	98.00967189	-873.408401	-917	-1024	2320
54	0	v3.0.1	1.21.6	2.2.0	1.0.1	3.7.1	{'minimumROIDimensions': 2, 'minimumROISize': None, 'normalize': False, 'normalizeScale': 1, 'removeOutliers': None, 'resampledPixelSpacing': None, 'interpolator': 'sitkBSpline', 'preCrop': False, 'padDistance': 5, 'distances': [1], 'force2D': False, 'force2Ddimension': 0, 'resegmentRange': None, 'label': 1, 'additionalInfo': True}	{'Original': {}}	5a06a64c2fd57b01ae71ec791f1b857667df580e	3D	(0.7070312499999998, 0.7070312499999998, 4.999999999999998)	(512, 512, 70)	-540.1358253	-1024	2438	4c002a2bcd459c3221d4a7284ba69e02561531ad	(0.7070312499999998, 0.7070312499999998, 4.999999999999998)	(512, 512, 70)	(75, 94, 9, 381, 281, 60)	2083009	2	(272.4474157336814, 259.1275765011097, 39.38073383264307)	(15.98235253045442, -138.93519005194975, -624.3963308367846)	0.739509999	0.524027657	163.8592962	312.6920764	350.0027166	271.1176852	269.1524126	352.6848185	5208129.477	231.2389172	0.420467808	345572.5379	0.066352524	5206410.053	-952	-661	1.48E+12	4.051822638	110	12.11310355	1132	104.5714179	-827.8252226	-873	-1024	2156
55	0	v3.0.1	1.21.6	2.2.0	1.0.1	3.7.1	{'minimumROIDimensions': 2, 'minimumROISize': None, 'normalize': False, 'normalizeScale': 1, 'removeOutliers': None, 'resampledPixelSpacing': None, 'interpolator': 'sitkBSpline', 'preCrop': False, 'padDistance': 5, 'distances': [1], 'force2D': False, 'force2Ddimension': 0, 'resegmentRange': None, 'label': 1, 'additionalInfo': True}	{'Original': {}}	128606ac36e950d9fbcb1fbd6a28f0cf2cb1bc31	3D	(0.68359375, 0.68359375, 4.999999993593749)	(512, 512, 65)	-518.0136921	-1024	2014	12e5c9a095a6879760cc74bb8da31622a4b5e04c	(0.68359375, 0.68359375, 4.999999993593749)	(512, 512, 65)	(58, 149, 7, 422, 261, 55)	2142289	1	(266.317107075656, 283.6792930365604, 34.877417565977325)	(8.052709914999241, 164.92139172421122, -149.01293639354682)	0.755859018	0.529433445	168.0053004	317.3303501	329.9315646	280.6548197	288.9022796	334.1368351	5005031.603	239.8570069	0.374951695	377380.9898	0.075400321	5005462.688	-927	-642	1.47E+12	3.924172128	102	11.91599748	1271	101.1011853	-814.7880659	-863	-1024	2295
56	0	v3.0.1	1.21.6	2.2.0	1.0.1	3.7.1	{'minimumROIDimensions': 2, 'minimumROISize': None, 'normalize': False, 'normalizeScale': 1, 'removeOutliers': None, 'resampledPixelSpacing': None, 'interpolator': 'sitkBSpline', 'preCrop': False, 'padDistance': 5, 'distances': [1], 'force2D': False, 'force2Ddimension': 0, 'resegmentRange': None, 'label': 1, 'additionalInfo': True}	{'Original': {}}	4ce47807f1e70e7099201ab60e213cbd405a284d	3D	(0.703125, 0.703125, 7.5)	(512, 512, 35)	-968.684529	-3024	1465	1dbeb2893639093b43b6b1e620f6b86714628cca	(0.703125, 0.703125, 7.5)	(512, 512, 35)	(66, 100, 0, 401, 294, 34)	1294382	1	(253.97454074608578, 256.6580398985771, 16.39057326198912)	(-25.524151037908496, 0.46268430368701274, -219.3207005350816)	0.665302487	0.609033276	193.7803439	318.1769398	310.8717346	264.5162522	284.6397291	326.1654659	4799961.76	211.6839093	0.384399204	357981.1532	0.074580001	4799420.563	-882	-490	7.33E+11	4.351958635	175	5.612640337	740	126.7203974	-733.1628654	-789	-1026	1766
57	0	v3.0.1	1.21.6	2.2.0	1.0.1	3.7.1	{'minimumROIDimensions': 2, 'minimumROISize': None, 'normalize': False, 'normalizeScale': 1, 'removeOutliers': None, 'resampledPixelSpacing': None, 'interpolator': 'sitkBSpline', 'preCrop': False, 'padDistance': 5, 'distances': [1], 'force2D': False, 'force2Ddimension': 0, 'resegmentRange': None, 'label': 1, 'additionalInfo': True}	{'Original': {}}	25ccdb431ed419b93b61d7a048368e5959ff9f30	3D	(0.8203125, 0.8203125, 5.0)	(512, 512, 62)	-683.4340526	-1024	2151	3828ef892de82c3ac897e69c6b2e285c674d3835	(0.8203125, 0.8203125, 5.0)	(512, 512, 62)	(87, 151, 4, 354, 238, 56)	1628958	3	(268.81239233915176, 283.96718147429215, 31.446570752591533)	(8.510165590710443, 168.94182855313028, -680.7671462370423)	0.806528309	0.543776963	168.7984111	310.4184667	343.1928724	286.7406779	291.1936064	343.546604	5482247.812	250.3612811	0.389637879	385888.7013	0.070388774	5480731.796	-939	-655	1.16E+12	3.903994842	100	13.79480337	1511	103.8603152	-827.7800668	-880	-1024	2535
58	0	v3.0.1	1.21.6	2.2.0	1.0.1	3.7.1	{'minimumROIDimensions': 2, 'minimumROISize': None, 'normalize': False, 'normalizeScale': 1, 'removeOutliers': None, 'resampledPixelSpacing': None, 'interpolator': 'sitkBSpline', 'preCrop': False, 'padDistance': 5, 'distances': [1], 'force2D': False, 'force2Ddimension': 0, 'resegmentRange': None, 'label': 1, 'additionalInfo': True}	{'Original': {}}	e644e20e8b014a9fe1b1c9a423491a79346a1f40	3D	(0.7265625, 0.7265625, 4.999999999999999)	(512, 512, 70)	-579.0951601	-1024	2039	b1a0135d4048cfe00b53af74487f506a41cea0e5	(0.7265625, 0.7265625, 4.999999999999999)	(512, 512, 70)	(71, 110, 5, 372, 292, 60)	1959649	2	(267.91156936777963, 269.55543212075224, 37.504431660976024)	(-14.34550038122265, 159.84886865023404, -675.6777926951196)	0.744811603	0.613026251	187.0436561	305.1152473	333.1145967	300.6717739	272.6246071	334.5634846	5174060.857	227.2533764	0.377939241	382780.5185	0.073980676	5172425.598	-936	-695	1.43E+12	3.663049531	80	16.79164717	1468	91.95528753	-839.942776	-886	-1024	2492
59	0	v3.0.1	1.21.6	2.2.0	1.0.1	3.7.1	{'minimumROIDimensions': 2, 'minimumROISize': None, 'normalize': False, 'normalizeScale': 1, 'removeOutliers': None, 'resampledPixelSpacing': None, 'interpolator': 'sitkBSpline', 'preCrop': False, 'padDistance': 5, 'distances': [1], 'force2D': False, 'force2Ddimension': 0, 'resegmentRange': None, 'label': 1, 'additionalInfo': True}	{'Original': {}}	69ee300611f8e5dc32f1fe40cdad2d8d125fa37d	3D	(0.761719, 0.761719, 5.0)	(512, 512, 47)	-1055.017852	-3024	3071	e33f3c2755fd0b5d6e8ec0c38fbe90d70527eb59	(0.761719, 0.761719, 5.0)	(512, 512, 47)	(100, 140, 0, 319, 219, 44)	987377	2	(251.53086612307152, 262.94329420272095, 20.417062580959453)	(-3.4041601876000698, 5.288903116802459, -190.41468709520274)	0.729956121	0.569736012	156.8867385	275.3674248	268.3058081	225.5025763	248.2421069	277.8074812	2863178.63	201.0061373	0.353773001	275629.1005	0.09626682	2864458.852	-877	-412	5.20E+11	4.669333857	203	7.138938954	1815	149.7728939	-696.9627863	-759	-1024	2839
60	0	v3.0.1	1.21.6	2.2.0	1.0.1	3.7.1	{'minimumROIDimensions': 2, 'minimumROISize': None, 'normalize': False, 'normalizeScale': 1, 'removeOutliers': None, 'resampledPixelSpacing': None, 'interpolator': 'sitkBSpline', 'preCrop': False, 'padDistance': 5, 'distances': [1], 'force2D': False, 'force2Ddimension': 0, 'resegmentRange': None, 'label': 1, 'additionalInfo': True}	{'Original': {}}	fb9d7e70b5bbbf440223041b0414c63b5608c6e2	3D	(0.68359375, 0.68359375, 5.000000000000001)	(512, 512, 61)	-496.0360199	-1024	1689	ad9da96e8d8faff5fd7087be243e19e270d53272	(0.68359375, 0.68359375, 5.000000000000001)	(512, 512, 61)	(58, 86, 5, 427, 342, 54)	2740336	1	(274.43004580460206, 270.7331845437932, 31.415621296074644)	(23.59866412423969, 151.07151287173363, -629.3219175196268)	0.785985203	0.655015016	199.0619888	303.9044663	329.7982726	287.1187824	293.3445669	330.919989	6403923.732	238.8644137	0.394117263	423145.2142	0.06607593	6402800.751	-937	-686	1.97E+12	3.759296365	86	13.4945965	1227	91.77067448	-835.6784292	-880	-1024	2251
61	0	v3.0.1	1.21.6	2.2.0	1.0.1	3.7.1	{'minimumROIDimensions': 2, 'minimumROISize': None, 'normalize': False, 'normalizeScale': 1, 'removeOutliers': None, 'resampledPixelSpacing': None, 'interpolator': 'sitkBSpline', 'preCrop': False, 'padDistance': 5, 'distances': [1], 'force2D': False, 'force2Ddimension': 0, 'resegmentRange': None, 'label': 1, 'additionalInfo': True}	{'Original': {}}	2d1470263bcbde60b5ef9848b7a3496b7a88ee9c	3D	(0.810546875, 0.810546875, 5.0)	(512, 512, 67)	-582.0820163	-1024	2694	adbf53f905e6d214f1ba667447511e09cfbcb85a	(0.810546875, 0.810546875, 5.0)	(512, 512, 67)	(64, 134, 6, 382, 265, 58)	1463403	2	(224.46183655493394, 274.0670717498871, 37.64210815475983)	(-33.563159823637534, 155.64420854727177, -650.7894592262008)	0.646345126	0.527828794	182.803168	346.3304205	356.9619998	296.3031346	308.3595596	359.9240373	4808589.847	223.8489794	0.39186376	351582.7133	0.073115555	4807178.148	-900	-592	9.26E+11	4.044201888	116	11.60399876	1457	107.9803195	-778.1413227	-829	-1024	2481
62	0	v3.0.1	1.21.6	2.2.0	1.0.1	3.7.1	{'minimumROIDimensions': 2, 'minimumROISize': None, 'normalize': False, 'normalizeScale': 1, 'removeOutliers': None, 'resampledPixelSpacing': None, 'interpolator': 'sitkBSpline', 'preCrop': False, 'padDistance': 5, 'distances': [1], 'force2D': False, 'force2Ddimension': 0, 'resegmentRange': None, 'label': 1, 'additionalInfo': True}	{'Original': {}}	ff63a1bad1ccede92f1142ce8946fc0097a96ad9	3D	(0.962891, 0.962891, 5.000000000000001)	(512, 512, 55)	-1114.053905	-3024	3074	9c07bbf2f9103caaaad5fe69931a8d3374db163f	(0.962891, 0.962891, 5.000000000000001)	(512, 512, 55)	(142, 171, 0, 269, 171, 50)	559283	2	(286.54874723529946, 272.8729212223508, 27.211923122998552)	(29.415209774144728, 16.24687998871059, -153.19038438500732)	0.649807853	0.500800325	152.8975915	305.3064942	305.7497807	254.5935932	252.8721165	308.6627464	2596380.354	198.3905575	0.332700897	274584.2962	0.105756576	2592721.553	-812	-406	2.58E+11	4.41830088	176	5.51956974	598	128.0503636	-656.888003	-710	-1024	1622
63	0	v3.0.1	1.21.6	2.2.0	1.0.1	3.7.1	{'minimumROIDimensions': 2, 'minimumROISize': None, 'normalize': False, 'normalizeScale': 1, 'removeOutliers': None, 'resampledPixelSpacing': None, 'interpolator': 'sitkBSpline', 'preCrop': False, 'padDistance': 5, 'distances': [1], 'force2D': False, 'force2Ddimension': 0, 'resegmentRange': None, 'label': 1, 'additionalInfo': True}	{'Original': {}}	67dc9d2a0c4e96858fc98a7efb7b4a82596872bf	3D	(0.976562, 0.976562, 5.000000000000002)	(512, 512, 51)	-1131.076141	-3024	3071	20eb0b09e0af89a1aa3ac52b95a147b678ea276f	(0.976562, 0.976562, 5.000000000000002)	(512, 512, 51)	(127, 162, 0, 270, 188, 47)	509190	2	(257.11378463834717, 275.6020012176201, 24.278450087393704)	(1.08755175399358, 19.14244151308148, -183.35774956303155)	0.615982358	0.507176726	157.6863438	310.9100549	289.4836004	239.4403149	267.9021243	291.4258545	2429189.777	191.5151086	0.351289501	248767.2759	0.10240751	2428004.64	-823	-384	2.36E+11	4.505789843	196	4.779603129	705	136.8738012	-657.4773444	-714	-1024	1729
64	0	v3.0.1	1.21.6	2.2.0	1.0.1	3.7.1	{'minimumROIDimensions': 2, 'minimumROISize': None, 'normalize': False, 'normalizeScale': 1, 'removeOutliers': None, 'resampledPixelSpacing': None, 'interpolator': 'sitkBSpline', 'preCrop': False, 'padDistance': 5, 'distances': [1], 'force2D': False, 'force2Ddimension': 0, 'resegmentRange': None, 'label': 1, 'additionalInfo': True}	{'Original': {}}	0fd4689b8f43cd97998e60c05b69faffab7a9d0a	3D	(0.6835937499999999, 0.6835937499999999, 4.999999996610169)	(512, 512, 60)	-484.0634653	-1024	3071	712978aa7ab43e1beccda740b5bc6f648d86c44a	(0.6835937499999999, 0.6835937499999999, 4.999999996610169)	(512, 512, 60)	(57, 125, 2, 382, 291, 57)	1573496	1	(249.88077249640293, 278.22737140736297, 34.52247924367142)	(9.816934323712928, 160.194492173002, -96.58755489866823)	0.759769944	0.61944473	183.4705925	296.1855733	293.331682	297.1443889	265.2008979	320.4992791	3678803.726	225.0328966	0.336484006	342497.5298	0.093100245	3676476.667	-912	-550	9.76E+11	4.303927959	153	8.348592917	2749	118.829719	-769.4351057	-820	-1024	3773
65	0	v3.0.1	1.21.6	2.2.0	1.0.1	3.7.1	{'minimumROIDimensions': 2, 'minimumROISize': None, 'normalize': False, 'normalizeScale': 1, 'removeOutliers': None, 'resampledPixelSpacing': None, 'interpolator': 'sitkBSpline', 'preCrop': False, 'padDistance': 5, 'distances': [1], 'force2D': False, 'force2Ddimension': 0, 'resegmentRange': None, 'label': 1, 'additionalInfo': True}	{'Original': {}}	812ce11311947cd8a55a4cb15e1b73e4294f1709	3D	(0.68359375, 0.68359375, 4.999999999999998)	(512, 512, 61)	-636.3807519	-1024	3071	3f4a18b484f9c4ad33736540a124945015b69106	(0.68359375, 0.68359375, 4.999999999999998)	(512, 512, 61)	(76, 134, 2, 356, 262, 55)	1632647	2	(264.40845571639187, 275.2023897388719, 29.283985454295998)	(-4.252032225122747, 174.12663361055695, -649.68004872852)	0.74703746	0.569118695	164.6973119	289.3900927	310.9578182	270.446708	244.0209472	314.6423908	3817201.074	216.1852398	0.366415207	322359.6387	0.084449216	3814683.104	-884	-554	9.78E+11	4.133576881	126	10.63225339	1273	112.4304348	-755.5785286	-808	-1024	2297
66	0	v3.0.1	1.21.6	2.2.0	1.0.1	3.7.1	{'minimumROIDimensions': 2, 'minimumROISize': None, 'normalize': False, 'normalizeScale': 1, 'removeOutliers': None, 'resampledPixelSpacing': None, 'interpolator': 'sitkBSpline', 'preCrop': False, 'padDistance': 5, 'distances': [1], 'force2D': False, 'force2Ddimension': 0, 'resegmentRange': None, 'label': 1, 'additionalInfo': True}	{'Original': {}}	63c7212998f2704603f84eb8fe2d52a8d6a4b1b2	3D	(0.68359375, 0.68359375, 5.000000000000001)	(512, 512, 65)	-559.8918689	-1024	1695	79b6f182d51120b161c663011735b3cf8ab47025	(0.68359375, 0.68359375, 5.000000000000001)	(512, 512, 65)	(61, 123, 2, 396, 296, 58)	2256977	2	(257.5793333294934, 277.3690662332846, 31.4895641382256)	(-15.920377606791675, 162.6077601204094, -628.2521303088724)	0.875495363	0.632715934	183.675623	290.2971351	335.7735883	297.1824124	270.6496061	337.4805411	5276088.047	254.1537958	0.374905314	390934.397	0.074095503	5273431.444	-925	-671	1.57E+12	3.837159369	95	14.21983566	1395	92.54227122	-819.7068521	-862	-1024	2419
67	0	v3.0.1	1.21.6	2.2.0	1.0.1	3.7.1	{'minimumROIDimensions': 2, 'minimumROISize': None, 'normalize': False, 'normalizeScale': 1, 'removeOutliers': None, 'resampledPixelSpacing': None, 'interpolator': 'sitkBSpline', 'preCrop': False, 'padDistance': 5, 'distances': [1], 'force2D': False, 'force2Ddimension': 0, 'resegmentRange': None, 'label': 1, 'additionalInfo': True}	{'Original': {}}	0d8c9b6cf80f595f2646005825f36fb817271137	3D	(0.767578125, 0.767578125, 5.0)	(512, 512, 64)	-564.1282709	-1024	2075	04aa03ce902e5ea08c44c09df4e940577dbb727f	(0.767578125, 0.767578125, 5.0)	(512, 512, 64)	(105, 146, 2, 355, 263, 58)	1468329	2	(297.3937550780513, 285.7730331553759, 34.871616647222794)	(20.77294090951986, 163.8531289649663, -101.64191676388603)	0.636154016	0.532052039	176.6385018	331.9947842	339.3106745	297.9376856	254.304784	345.9232765	4325280.288	211.1998152	0.369510881	347429.2647	0.08032526	4325522.341	-896	-565	9.07E+11	4.138479228	124	9.00789542	927	110.9347795	-768.9028753	-820	-1024	1951
68	0	v3.0.1	1.21.6	2.2.0	1.0.1	3.7.1	{'minimumROIDimensions': 2, 'minimumROISize': None, 'normalize': False, 'normalizeScale': 1, 'removeOutliers': None, 'resampledPixelSpacing': None, 'interpolator': 'sitkBSpline', 'preCrop': False, 'padDistance': 5, 'distances': [1], 'force2D': False, 'force2Ddimension': 0, 'resegmentRange': None, 'label': 1, 'additionalInfo': True}	{'Original': {}}	5a3fd64d33ea4552fceebc81a76c61c4562e734f	3D	(0.80078125, 0.80078125, 5.0)	(512, 512, 50)	-739.1722209	-1024	3071	2c80faa9bae39404c61273cf4f9be95ef20ab109	(0.80078125, 0.80078125, 5.0)	(512, 512, 50)	(126, 191, 0, 284, 210, 48)	995408	2	(267.4130617796923, 304.8058343915259, 24.223721328339735)	(14.139365878269246, 183.0827970713391, -712.3813933583014)	0.745364842	0.592741647	158.0140964	266.5817346	290.6878561	239.5457515	233.1497678	290.9039615	3193411.474	198.7006524	0.383714219	273304.1039	0.085583742	3191529.938	-887	-607	6.27E+11	3.900251805	97	14.91730119	1269	102.8247825	-776.1447135	-826	-1024	2293
69	0	v3.0.1	1.21.6	2.2.0	1.0.1	3.7.1	{'minimumROIDimensions': 2, 'minimumROISize': None, 'normalize': False, 'normalizeScale': 1, 'removeOutliers': None, 'resampledPixelSpacing': None, 'interpolator': 'sitkBSpline', 'preCrop': False, 'padDistance': 5, 'distances': [1], 'force2D': False, 'force2Ddimension': 0, 'resegmentRange': None, 'label': 1, 'additionalInfo': True}	{'Original': {}}	c5d89c71ebc184f52f06d85dda7076dd0f4c09aa	3D	(0.761719, 0.761719, 10.0)	(512, 512, 27)	-924.6055621	-3024	1250	e8d78519c82b5eb245b06eae94f08dc7f92b05a3	(0.761719, 0.761719, 10.0)	(512, 512, 27)	(93, 82, 1, 368, 264, 23)	530570	2	(261.8271198899297, 225.9664719075711, 12.4881410558456)	(4.438691935437362, -22.877044985036775, -135.11858944154397)	0.670523371	0.562613219	178.2726439	316.8653664	284.4034064	237.5500645	287.8703295	303.7208625	3075776.602	212.4656335	0.323061733	316593.3576	0.102931194	3078451.156	-840.1	-439	2.62E+11	4.369355632	216	3.960024608	278	131.8771326	-682.8910738	-740	-1000	1278
70	0	v3.0.1	1.21.6	2.2.0	1.0.1	3.7.1	{'minimumROIDimensions': 2, 'minimumROISize': None, 'normalize': False, 'normalizeScale': 1, 'removeOutliers': None, 'resampledPixelSpacing': None, 'interpolator': 'sitkBSpline', 'preCrop': False, 'padDistance': 5, 'distances': [1], 'force2D': False, 'force2Ddimension': 0, 'resegmentRange': None, 'label': 1, 'additionalInfo': True}	{'Original': {}}	7041b1afd5c5e560ace81398035c1f0764d1f55b	3D	(0.826171875, 0.826171875, 5.0)	(512, 512, 67)	-619.67861	-1024	2712	bbc37c3b36e5bb337012486db12814bd23b3951f	(0.826171875, 0.826171875, 5.0)	(512, 512, 67)	(94, 132, 4, 348, 259, 59)	1653118	3	(265.7582283902299, 283.49387883986503, 33.227610491205105)	(12.061973845834444, 167.71466943215412, -717.7619715439746)	0.849281304	0.590007906	181.0225314	306.8137387	343.9258611	302.4950842	290.1322249	345.0686646	5643723.909	260.571172	0.392152553	390906.5233	0.069263935	5641760.838	-926	-668	1.15E+12	3.80661658	89	13.42081489	1154	95.58156387	-821.1784809	-867	-1024	2178
71	0	v3.0.1	1.21.6	2.2.0	1.0.1	3.7.1	{'minimumROIDimensions': 2, 'minimumROISize': None, 'normalize': False, 'normalizeScale': 1, 'removeOutliers': None, 'resampledPixelSpacing': None, 'interpolator': 'sitkBSpline', 'preCrop': False, 'padDistance': 5, 'distances': [1], 'force2D': False, 'force2Ddimension': 0, 'resegmentRange': None, 'label': 1, 'additionalInfo': True}	{'Original': {}}	8e6b29e50514e4718078fb8a060dd053fe879533	3D	(0.9765625, 0.9765625, 4.999999999999999)	(512, 512, 61)	-756.5577651	-1024	2976	7b8584a1318a83501e31ebfa85119bcdd33f079e	(0.9765625, 0.9765625, 4.999999999999999)	(512, 512, 61)	(123, 172, 3, 261, 178, 47)	616559	3	(248.69780669814244, 272.54526330813434, 25.927429491743695)	(-7.131048146345279, 131.15748369934994, -0.36285254128154065)	0.655104711	0.548486142	158.9226849	289.7478582	273.115237	240.2197055	255.2716443	284.347604	2939126.293	189.8151868	0.400418364	247808.1788	0.084313552	2939982.414	-871	-460	3.35E+11	4.387778483	188	5.393626235	553	131.6230361	-716.3689039	-776	-1016	1569
72	0	v3.0.1	1.21.6	2.2.0	1.0.1	3.7.1	{'minimumROIDimensions': 2, 'minimumROISize': None, 'normalize': False, 'normalizeScale': 1, 'removeOutliers': None, 'resampledPixelSpacing': None, 'interpolator': 'sitkBSpline', 'preCrop': False, 'padDistance': 5, 'distances': [1], 'force2D': False, 'force2Ddimension': 0, 'resegmentRange': None, 'label': 1, 'additionalInfo': True}	{'Original': {}}	8cb5d321a7b5e5f06b9f019c395742f3e65b5da1	3D	(0.654296875, 0.654296875, 5.0)	(512, 512, 57)	-505.2008071	-1024	1902	2ef9b8380d93d3f47766475d683a92b0095ef454	(0.654296875, 0.654296875, 5.0)	(512, 512, 57)	(52, 90, 0, 420, 315, 55)	2222671	2	(273.01884444436445, 268.9577197884887, 26.728465886314257)	(14.46252517355876, -141.19465599776612, -184.75767056842864)	0.733461595	0.615317931	183.3910393	298.0427352	320.909044	283.4516732	282.9930425	328.7587073	4758065.667	218.6028999	0.386627249	353844.0951	0.074367216	4757676.181	-942	-662	1.56E+12	4.013580111	106	12.836534	1587	100.6536375	-821.5139479	-864	-1024	2611
73	0	v3.0.1	1.21.6	2.2.0	1.0.1	3.7.1	{'minimumROIDimensions': 2, 'minimumROISize': None, 'normalize': False, 'normalizeScale': 1, 'removeOutliers': None, 'resampledPixelSpacing': None, 'interpolator': 'sitkBSpline', 'preCrop': False, 'padDistance': 5, 'distances': [1], 'force2D': False, 'force2Ddimension': 0, 'resegmentRange': None, 'label': 1, 'additionalInfo': True}	{'Original': {}}	537b4444ef4a4f2be98a16ae6cb64f2b0a3bea66	3D	(0.703125, 0.703125, 7.5)	(512, 512, 38)	-1015.207185	-3024	3071	c4a6d829908761eb936ceff8d28f72101fa735ed	(0.703125, 0.703125, 7.5)	(512, 512, 38)	(76, 127, 1, 378, 267, 35)	1051401	2	(262.4040960584972, 277.07981255486726, 18.681183487556126)	(9.702880041130783, 14.821743202641045, -178.141123843329)	0.668015654	0.558077775	173.6101989	311.0860289	319.7850841	262.0714974	263.1162897	320.3079744	3896457.069	207.8103372	0.388287249	308397.5546	0.079148198	3898474.777	-853	-470	5.62E+11	4.21487677	159	6.019960095	662	122.7360977	-711.77341	-768	-970	1632
74	0	v3.0.1	1.21.6	2.2.0	1.0.1	3.7.1	{'minimumROIDimensions': 2, 'minimumROISize': None, 'normalize': False, 'normalizeScale': 1, 'removeOutliers': None, 'resampledPixelSpacing': None, 'interpolator': 'sitkBSpline', 'preCrop': False, 'padDistance': 5, 'distances': [1], 'force2D': False, 'force2Ddimension': 0, 'resegmentRange': None, 'label': 1, 'additionalInfo': True}	{'Original': {}}	df0c84015974d246291d360b0ce7e5ba490639e7	3D	(0.7402343750000001, 0.7402343750000001, 5.0)	(512, 512, 66)	-692.017669	-1024	2694	f8452995223be676c306f84d3e99c8e2cbe3377d	(0.7402343750000001, 0.7402343750000001, 5.0)	(512, 512, 66)	(78, 146, 2, 381, 270, 62)	2280398	4	(272.54482726260943, 294.5091698905191, 30.44581910701553)	(13.247049868220643, 176.50581130567727, 184.72903453507763)	0.81776271	0.582466867	187.0186775	321.0803703	362.215339	313.0019505	284.0417328	363.8552466	6249389.987	262.5675538	0.380576491	431122.3967	0.068986317	6247685.416	-942	-726	1.71E+12	3.539409213	70	18.93323772	1442	88.83684498	-851.8160729	-897	-1024	2466
75	0	v3.0.1	1.21.6	2.2.0	1.0.1	3.7.1	{'minimumROIDimensions': 2, 'minimumROISize': None, 'normalize': False, 'normalizeScale': 1, 'removeOutliers': None, 'resampledPixelSpacing': None, 'interpolator': 'sitkBSpline', 'preCrop': False, 'padDistance': 5, 'distances': [1], 'force2D': False, 'force2Ddimension': 0, 'resegmentRange': None, 'label': 1, 'additionalInfo': True}	{'Original': {}}	d3da09087e96ee37d86963d16cf8a97cfc5529ce	3D	(0.78125, 0.78125, 7.5)	(512, 512, 41)	-955.2270064	-3024	3013	de067a0cafa70642ae84f11efd86e7ac6a1dc4b2	(0.78125, 0.78125, 7.5)	(512, 512, 41)	(84, 126, 4, 335, 244, 33)	536725	2	(238.30036797242536, 276.8443206483767, 21.268118682751876)	(1.8721624784573407, 16.2846255065443, -178.98910987936094)	0.680328481	0.503307848	152.3641111	302.7254822	294.2152234	246.1518285	264.0081767	304.5719332	2455669.022	205.9527674	0.318583766	276295.4316	0.112513303	2456932.068	-804	-381	2.25E+11	4.599253922	222	4.418627225	952	135.3570767	-623.2939252	-661	-984	1936
76	0	v3.0.1	1.21.6	2.2.0	1.0.1	3.7.1	{'minimumROIDimensions': 2, 'minimumROISize': None, 'normalize': False, 'normalizeScale': 1, 'removeOutliers': None, 'resampledPixelSpacing': None, 'interpolator': 'sitkBSpline', 'preCrop': False, 'padDistance': 5, 'distances': [1], 'force2D': False, 'force2Ddimension': 0, 'resegmentRange': None, 'label': 1, 'additionalInfo': True}	{'Original': {}}	245e40a96a7481a01c167a1e5cbabc63bddf30f2	3D	(0.6484374999999999, 0.6484374999999999, 4.999999999999999)	(512, 512, 50)	-512.1779748	-1024	3070	48822d6fd7bb1f27c967d1024668ee19a353977f	(0.6484374999999999, 0.6484374999999999, 4.999999999999999)	(512, 512, 50)	(97, 156, 0, 359, 232, 50)	1242367	2	(285.4602472538308, 284.3723271786839, 26.34329871929953)	(14.427347828655911, -115.77810034507212, -609.2835064035023)	0.649014767	0.485613731	138.1205176	284.4246546	300.1675574	253.4210923	219.1085569	303.3180412	2611826.446	184.5958008	0.410927209	223193.7876	0.085455061	2611897.663	-918	-621	8.12E+11	4.097375646	111	13.05712172	1637	103.6424952	-791.7198718	-835	-1024	2661
77	0	v3.0.1	1.21.6	2.2.0	1.0.1	3.7.1	{'minimumROIDimensions': 2, 'minimumROISize': None, 'normalize': False, 'normalizeScale': 1, 'removeOutliers': None, 'resampledPixelSpacing': None, 'interpolator': 'sitkBSpline', 'preCrop': False, 'padDistance': 5, 'distances': [1], 'force2D': False, 'force2Ddimension': 0, 'resegmentRange': None, 'label': 1, 'additionalInfo': True}	{'Original': {}}	4ea3f725ffb8ebcf96156db715a966a8e643085f	3D	(0.8066406249999999, 0.8066406249999999, 5.000000002439023)	(512, 512, 83)	-628.4286962	-1024	2471	0cf9c216fa4973952f331ac61102371bee053070	(0.8066406249999999, 0.8066406249999999, 5.000000002439023)	(512, 512, 83)	(75, 172, 27, 349, 245, 52)	1266512	3	(259.28892185782684, 300.8823390540319, 54.42942901449019)	(32.65297798297354, 168.20391802600616, -156.6529037947945)	0.623477036	0.576208469	181.9597298	315.7880168	323.5019562	271.2868712	272.9283783	327.838996	4120906.322	196.8865767	0.35778394	347422.9018	0.084307401	4120401.105	-929	-560	8.31E+11	4.237218647	141	9.098885985	1248	123.3555333	-790.0575391	-849	-1024	2272
78	0	v3.0.1	1.21.6	2.2.0	1.0.1	3.7.1	{'minimumROIDimensions': 2, 'minimumROISize': None, 'normalize': False, 'normalizeScale': 1, 'removeOutliers': None, 'resampledPixelSpacing': None, 'interpolator': 'sitkBSpline', 'preCrop': False, 'padDistance': 5, 'distances': [1], 'force2D': False, 'force2Ddimension': 0, 'resegmentRange': None, 'label': 1, 'additionalInfo': True}	{'Original': {}}	bdbad10984d97f65d78349cbc3b6167bb2601f4b	3D	(0.6835937500000001, 0.6835937500000001, 5.000000007068966)	(512, 512, 59)	-597.8282092	-1024	1969	75c890a2f248652fdb4b0d5c90485ad27ec41bbd	(0.6835937500000001, 0.6835937500000001, 5.000000007068966)	(512, 512, 59)	(55, 174, 4, 403, 253, 53)	1747339	1	(270.7165117930751, 308.81272494919415, 29.851321924366136)	(4.060115483547435, 165.1024486957382, -138.84336616715137)	0.678738808	0.502661736	160.5382642	319.3763377	327.510029	255.7663427	275.2540975	333.1708307	4083190.034	216.7731148	0.400801868	308238.9023	0.075489727	4082661.205	-930	-659	1.21E+12	3.902754755	103	15.51702	1366	99.10854511	-818.7481691	-866	-1024	2390
79	0	v3.0.1	1.21.6	2.2.0	1.0.1	3.7.1	{'minimumROIDimensions': 2, 'minimumROISize': None, 'normalize': False, 'normalizeScale': 1, 'removeOutliers': None, 'resampledPixelSpacing': None, 'interpolator': 'sitkBSpline', 'preCrop': False, 'padDistance': 5, 'distances': [1], 'force2D': False, 'force2Ddimension': 0, 'resegmentRange': None, 'label': 1, 'additionalInfo': True}	{'Original': {}}	fc7348c6cd5273b25c45379f5828c24f5b68ce14	3D	(0.63671875, 0.63671875, 5.0)	(512, 512, 77)	-526.7591475	-1024	3071	6d6322e217c00cbe0a9a297ee3673103e355411c	(0.63671875, 0.63671875, 5.0)	(512, 512, 77)	(44, 85, 12, 433, 308, 63)	3057766	2	(249.80906485322944, 253.32494049577372, 42.50016319103555)	(-5.6235251129827475, -141.38490116870653, -815.9991840448223)	0.850356082	0.569577075	179.2063806	314.6306066	356.4463728	303.1082635	278.3888453	360.6093209	6199144.394	267.54805	0.38820768	420379.1524	0.067812447	6198256.291	-877	-674	1.98E+12	3.421729659	65	18.94345828	1269	83.69739143	-791.204724	-835	-1024	2293
80	0	v3.0.1	1.21.6	2.2.0	1.0.1	3.7.1	{'minimumROIDimensions': 2, 'minimumROISize': None, 'normalize': False, 'normalizeScale': 1, 'removeOutliers': None, 'resampledPixelSpacing': None, 'interpolator': 'sitkBSpline', 'preCrop': False, 'padDistance': 5, 'distances': [1], 'force2D': False, 'force2Ddimension': 0, 'resegmentRange': None, 'label': 1, 'additionalInfo': True}	{'Original': {}}	43c153e280201d80d36315223628a6ec0c4c234c	3D	(0.7402343750000001, 0.7402343750000001, 5.0)	(512, 512, 63)	-635.2607914	-1024	2106	0286e6d6c520eb571a79791184972ec570da56e4	(0.7402343750000001, 0.7402343750000001, 5.0)	(512, 512, 63)	(84, 154, 2, 376, 266, 58)	1847142	3	(246.3835092266864, 296.25300382970016, 31.014507276646842)	(-31.11845703727704, 163.79665713175075, 12.372585383234195)	0.777970977	0.576820319	178.6243691	309.6707294	339.2952651	283.9897782	278.4167028	349.8495291	5061889.675	240.9148399	0.343685471	414824.8212	0.081950585	5060678.94	-949	-651	1.34E+12	3.884823213	103	12.44238837	1537	104.0717415	-837.7534705	-890	-1024	2561
81	0	v3.0.1	1.21.6	2.2.0	1.0.1	3.7.1	{'minimumROIDimensions': 2, 'minimumROISize': None, 'normalize': False, 'normalizeScale': 1, 'removeOutliers': None, 'resampledPixelSpacing': None, 'interpolator': 'sitkBSpline', 'preCrop': False, 'padDistance': 5, 'distances': [1], 'force2D': False, 'force2Ddimension': 0, 'resegmentRange': None, 'label': 1, 'additionalInfo': True}	{'Original': {}}	aff1cd1e1faaab6df548d9885b00e8bc1a8b016b	3D	(0.68359375, 0.68359375, 4.999999993593749)	(512, 512, 65)	-567.8900532	-1024	3071	9e78f3d362c2d8426c52348041bea5d30ffca979	(0.68359375, 0.68359375, 4.999999993593749)	(512, 512, 65)	(48, 113, 5, 389, 311, 56)	2532218	1	(239.629339180118, 273.991646848731, 32.009037531523745)	(7.809118580158838, 160.29897733799973, -154.85483654743922)	0.808924516	0.717336876	209.1256018	291.5305329	332.4362968	286.1680357	272.0136267	335.4221773	5918190.645	235.8261951	0.37578612	421052.2807	0.071145441	5916532.604	-937	-645	1.73E+12	4.087968225	112	12.22797504	1156	101.3374349	-811.3981438	-852	-1024	2180
82	0	v3.0.1	1.21.6	2.2.0	1.0.1	3.7.1	{'minimumROIDimensions': 2, 'minimumROISize': None, 'normalize': False, 'normalizeScale': 1, 'removeOutliers': None, 'resampledPixelSpacing': None, 'interpolator': 'sitkBSpline', 'preCrop': False, 'padDistance': 5, 'distances': [1], 'force2D': False, 'force2Ddimension': 0, 'resegmentRange': None, 'label': 1, 'additionalInfo': True}	{'Original': {}}	a625c4c6cbc09a9c7a7308c07587c58c2930a50f	3D	(0.703125, 0.703125, 7.5)	(512, 512, 32)	-947.2211446	-3024	2055	279ebb8291cce4ec06ac1f8e2052db42cff494a1	(0.703125, 0.703125, 7.5)	(512, 512, 32)	(59, 103, 1, 395, 273, 29)	890821	3	(257.7714838334525, 254.99906378498036, 14.963635792151285)	(1.2455745703963146, -0.7037832761856748, -175.52273155886536)	0.615863856	0.601534426	181.9355363	302.4524088	296.5132768	244.1725229	278.8349436	298.9339886	3302549.252	186.2695069	0.335353518	319801.7182	0.096834807	3303062.485	-882	-469	4.83E+11	4.552829529	203	6.578054287	1497	134.8857065	-714.4802435	-766	-1024	2521
83	0	v3.0.1	1.21.6	2.2.0	1.0.1	3.7.1	{'minimumROIDimensions': 2, 'minimumROISize': None, 'normalize': False, 'normalizeScale': 1, 'removeOutliers': None, 'resampledPixelSpacing': None, 'interpolator': 'sitkBSpline', 'preCrop': False, 'padDistance': 5, 'distances': [1], 'force2D': False, 'force2Ddimension': 0, 'resegmentRange': None, 'label': 1, 'additionalInfo': True}	{'Original': {}}	54c88ab948475b4cb3e113f29d9f03d4aff223f0	3D	(1.03320312, 1.03320312, 4.999999999999998)	(512, 512, 79)	-788.5354825	-1024	2976	fb69bef21be1f9e4c3139a6efb684c6f629798e1	(1.03320312, 1.03320312, 4.999999999999998)	(512, 512, 79)	(123, 170, 3, 256, 164, 48)	591817	2	(255.01329633991588, 258.15511382741624, 27.908519018547963)	(-1.0194665801142833, 117.22666905044164, -75.95740490726018)	0.6307467	0.518026941	157.2015916	303.462193	290.9770219	251.264731	267.9364835	298.9405977	3158437.508	191.4077769	0.40347089	258020.0432	0.081692306	3158848.944	-865	-527	3.47E+11	3.926711542	118	7.684268258	564	112.2710315	-748.3174731	-808	-984	1548
84	0	v3.0.1	1.21.6	2.2.0	1.0.1	3.7.1	{'minimumROIDimensions': 2, 'minimumROISize': None, 'normalize': False, 'normalizeScale': 1, 'removeOutliers': None, 'resampledPixelSpacing': None, 'interpolator': 'sitkBSpline', 'preCrop': False, 'padDistance': 5, 'distances': [1], 'force2D': False, 'force2Ddimension': 0, 'resegmentRange': None, 'label': 1, 'additionalInfo': True}	{'Original': {}}	cc94384d12ce14af496fa893fffc36e4a93e63cd	3D	(0.68359375, 0.68359375, 4.999999996874998)	(512, 512, 65)	-554.9523363	-1024	1841	089331cfbdd4dac7dcaade30ccedd3e83da28e25	(0.68359375, 0.68359375, 4.999999996874998)	(512, 512, 65)	(59, 112, 0, 416, 318, 63)	2908165	1	(272.1129437291213, 285.9395017132797, 31.616195092094156)	(-16.98529237267101, 162.4664562493123, -212.11897563832989)	0.830814138	0.616276344	193.7163245	314.3335393	361.8334725	316.0460935	285.1536581	362.3421928	6802041.679	261.1527484	0.380894964	455797.3049	0.067008896	6794933.553	-922	-705	2.06E+12	3.628834832	78	18.35312438	1473	85.225803	-828.408689	-869	-1024	2497
85	0	v3.0.1	1.21.6	2.2.0	1.0.1	3.7.1	{'minimumROIDimensions': 2, 'minimumROISize': None, 'normalize': False, 'normalizeScale': 1, 'removeOutliers': None, 'resampledPixelSpacing': None, 'interpolator': 'sitkBSpline', 'preCrop': False, 'padDistance': 5, 'distances': [1], 'force2D': False, 'force2Ddimension': 0, 'resegmentRange': None, 'label': 1, 'additionalInfo': True}	{'Original': {}}	ffe6bb40576f5d999ffa0e3c062d922c4f9e1f09	3D	(0.8027343749999999, 0.8027343749999999, 4.999999994202897)	(512, 512, 70)	-653.688605	-1024	3071	2ebccf49086a1bb82ccd7ce0136909f28c79db39	(0.8027343749999999, 0.8027343749999999, 4.999999994202897)	(512, 512, 70)	(84, 155, 5, 350, 258, 62)	1489407	2	(227.49361054433072, 297.6001650321235, 40.67257237276312)	(-28.883058723203334, 172.3938824769585, -121.53716237196741)	0.639805388	0.531432004	176.596385	332.302879	364.544476	299.4401283	271.0580934	364.8124497	4798222.004	212.6091724	0.402914898	341447.8301	0.071161324	4798738.853	-938	-614	9.91E+11	4.217738765	113	13.15469414	1431	110.2829054	-797.1747252	-840	-1024	2455
86	0	v3.0.1	1.21.6	2.2.0	1.0.1	3.7.1	{'minimumROIDimensions': 2, 'minimumROISize': None, 'normalize': False, 'normalizeScale': 1, 'removeOutliers': None, 'resampledPixelSpacing': None, 'interpolator': 'sitkBSpline', 'preCrop': False, 'padDistance': 5, 'distances': [1], 'force2D': False, 'force2Ddimension': 0, 'resegmentRange': None, 'label': 1, 'additionalInfo': True}	{'Original': {}}	3b941c470ee36bca562c11477a7eb1a5e0073daa	3D	(0.78125, 0.78125, 5.0)	(512, 512, 68)	-1051.017501	-3024	3071	f159800001a4a4a72c608862939d3d15a09174af	(0.78125, 0.78125, 5.0)	(512, 512, 68)	(77, 150, 11, 340, 236, 54)	1295262	1	(241.2748069502541, 280.8607687093422, 40.22431677915356)	(-11.304057070113998, 19.422475554173616, -154.87841610423226)	0.671432224	0.580209896	180.1741241	310.5326629	298.1336804	266.1814484	266.828615	319.9111815	3955058.416	208.5016365	0.352012642	343579.9396	0.086871015	3952825.928	-881	-511	7.53E+11	4.228075212	154	6.91238178	756	121.0013458	-743.7983929	-801	-1024	1780
87	0	v3.0.1	1.21.6	2.2.0	1.0.1	3.7.1	{'minimumROIDimensions': 2, 'minimumROISize': None, 'normalize': False, 'normalizeScale': 1, 'removeOutliers': None, 'resampledPixelSpacing': None, 'interpolator': 'sitkBSpline', 'preCrop': False, 'padDistance': 5, 'distances': [1], 'force2D': False, 'force2Ddimension': 0, 'resegmentRange': None, 'label': 1, 'additionalInfo': True}	{'Original': {}}	e0a37cf4cdf5bc03ceda5bb3ea72c1a25ffeb8d3	3D	(0.68359375, 0.68359375, 4.999999999999998)	(512, 512, 78)	-588.4224958	-1024	1877	3182c6257a5d04def8ec598954ba3fc6c6deb8f7	(0.68359375, 0.68359375, 4.999999999999998)	(512, 512, 78)	(57, 145, 9, 410, 272, 65)	2637024	1	(262.1674432997197, 289.8515982410475, 41.2140685864065)	(-20.78397430683222, 173.14074098509107, -138.92965706796753)	0.882086476	0.522676597	164.3653159	314.4684814	363.3746987	310.2325459	280.3142834	366.7410876	6160930.534	277.3883946	0.416485911	390224.636	0.063338587	6161412.048	-947	-747	1.99E+12	3.557441195	72	21.02447855	1556	83.02601296	-856.498529	-896	-1024	2580
88	0	v3.0.1	1.21.6	2.2.0	1.0.1	3.7.1	{'minimumROIDimensions': 2, 'minimumROISize': None, 'normalize': False, 'normalizeScale': 1, 'removeOutliers': None, 'resampledPixelSpacing': None, 'interpolator': 'sitkBSpline', 'preCrop': False, 'padDistance': 5, 'distances': [1], 'force2D': False, 'force2Ddimension': 0, 'resegmentRange': None, 'label': 1, 'additionalInfo': True}	{'Original': {}}	828f32a1cd631b4d743d290aa52f4ec9011a0ca8	3D	(0.78125, 0.78125, 5.0)	(512, 512, 58)	-1055.731247	-3024	3073	2aa36c36b1e161241ea35160895fa9732db3f4ab	(0.78125, 0.78125, 5.0)	(512, 512, 58)	(86, 151, 1, 349, 227, 53)	1066086	2	(269.65541241513347, 282.85877780967013, 29.297992844854917)	(9.268290949323102, 20.983420163804794, -137.2600357757254)	0.613440301	0.515265499	162.4446267	315.2639313	304.0787589	266.7458429	270.5032293	304.9478055	3255081.813	193.395601	0.383324284	277093.1117	0.085126313	3253436.279	-897	-445	6.14E+11	4.491147694	184	5.51141197	608	142.9391327	-734.1620826	-802	-1024	1632
89	0	v3.0.1	1.21.6	2.2.0	1.0.1	3.7.1	{'minimumROIDimensions': 2, 'minimumROISize': None, 'normalize': False, 'normalizeScale': 1, 'removeOutliers': None, 'resampledPixelSpacing': None, 'interpolator': 'sitkBSpline', 'preCrop': False, 'padDistance': 5, 'distances': [1], 'force2D': False, 'force2Ddimension': 0, 'resegmentRange': None, 'label': 1, 'additionalInfo': True}	{'Original': {}}	9d2a01245369c2bdbcd0efe86c1a72821d747718	3D	(0.6835937500000001, 0.6835937500000001, 4.999999993050847)	(512, 512, 60)	-567.6784828	-1024	2323	520b1258c82d62b9363fa7f916aaa0e8b3af6532	(0.6835937500000001, 0.6835937500000001, 4.999999993050847)	(512, 512, 60)	(40, 107, 0, 421, 298, 59)	2572603	2	(237.54666499261643, 263.8407503994981, 28.08281456563644)	(-13.61458447770363, 162.35988796840695, -159.4859513669696)	0.757268496	0.579648121	181.366277	312.8903045	353.1226712	300.2784171	287.7207033	353.1739724	6012521.561	236.9419704	0.426406319	375000.2782	0.062369885	6010892.24	-945	-708	1.93E+12	3.56038559	73	15.36172941	1438	93.22053614	-851.399811	-901	-1024	2462
90	0	v3.0.1	1.21.6	2.2.0	1.0.1	3.7.1	{'minimumROIDimensions': 2, 'minimumROISize': None, 'normalize': False, 'normalizeScale': 1, 'removeOutliers': None, 'resampledPixelSpacing': None, 'interpolator': 'sitkBSpline', 'preCrop': False, 'padDistance': 5, 'distances': [1], 'force2D': False, 'force2Ddimension': 0, 'resegmentRange': None, 'label': 1, 'additionalInfo': True}	{'Original': {}}	58c019ccef72e0d4c8794b9a90cc8bd44689ec89	3D	(0.78125, 0.78125, 5.0)	(512, 512, 120)	-1096.871692	-3024	3075	c02f065f08d5bed4816ac7f633680399116b6d62	(0.78125, 0.78125, 5.0)	(512, 512, 120)	(98, 168, 28, 312, 219, 47)	923888	2	(254.26404282770207, 288.1957845539719, 51.29536588850597)	(-1.3562165408577584, 25.152956682790574, -192.27317055747017)	0.685647493	0.556145337	160.5523225	288.687708	279.0025219	237.9356613	242.3688837	290.0047986	2820461.273	197.9380033	0.378629146	254966.7278	0.090398947	2819482.422	-865	-480	5.07E+11	4.303312728	156	6.223910713	570	123.462507	-721.2523131	-777	-1024	1594
91	0	v3.0.1	1.21.6	2.2.0	1.0.1	3.7.1	{'minimumROIDimensions': 2, 'minimumROISize': None, 'normalize': False, 'normalizeScale': 1, 'removeOutliers': None, 'resampledPixelSpacing': None, 'interpolator': 'sitkBSpline', 'preCrop': False, 'padDistance': 5, 'distances': [1], 'force2D': False, 'force2Ddimension': 0, 'resegmentRange': None, 'label': 1, 'additionalInfo': True}	{'Original': {}}	df17d35e02341dbefc5789d1b523a6a040736c85	3D	(0.8593750000000001, 0.8593750000000001, 4.999999999999999)	(512, 512, 114)	-1106.516368	-3024	3073	02d9a23b58561d682de6cd15700946e46fc20260	(0.8593750000000001, 0.8593750000000001, 4.999999999999999)	(512, 512, 114)	(119, 159, 35, 274, 212, 45)	544460	2	(230.54248613304927, 289.39714028578777, 59.459927267384195)	(-21.877550979410785, 28.700667433098857, -119.70036366307903)	0.60582869	0.591318971	150.8545149	255.1152972	267.0674072	228.6907048	237.3384653	269.2508279	2010033.016	154.5561663	0.418963983	183841.2208	0.091461792	2010487.671	-819	-339	2.52E+11	4.499727296	213	5.430509002	1213	154.9145006	-648.7822907	-729	-1013	2226
92	0	v3.0.1	1.21.6	2.2.0	1.0.1	3.7.1	{'minimumROIDimensions': 2, 'minimumROISize': None, 'normalize': False, 'normalizeScale': 1, 'removeOutliers': None, 'resampledPixelSpacing': None, 'interpolator': 'sitkBSpline', 'preCrop': False, 'padDistance': 5, 'distances': [1], 'force2D': False, 'force2Ddimension': 0, 'resegmentRange': None, 'label': 1, 'additionalInfo': True}	{'Original': {}}	499d0f71c73c0be18171651d44f0670bb7649530	3D	(0.65234375, 0.65234375, 5.0)	(512, 512, 65)	-494.9821097	-1024	1612	585341110c08afef4597cefeaadeaf1f850635ce	(0.65234375, 0.65234375, 5.0)	(512, 512, 65)	(54, 130, 4, 418, 287, 58)	2225167	2	(238.14804956212276, 284.4309874270111, 34.76662515667363)	(-17.31943641845899, -137.62705117066062, -707.8668742166318)	0.834536589	0.566215262	168.7014045	297.9457032	339.8117443	302.8881284	271.438502	344.1566651	4734551.404	248.6465909	0.397739267	342824.2593	0.072409027	4734625.432	-952	-655	1.62E+12	3.88987459	98	10.69445226	1115	102.8766141	-838.3029386	-889	-1024	2139
93	0	v3.0.1	1.21.6	2.2.0	1.0.1	3.7.1	{'minimumROIDimensions': 2, 'minimumROISize': None, 'normalize': False, 'normalizeScale': 1, 'removeOutliers': None, 'resampledPixelSpacing': None, 'interpolator': 'sitkBSpline', 'preCrop': False, 'padDistance': 5, 'distances': [1], 'force2D': False, 'force2Ddimension': 0, 'resegmentRange': None, 'label': 1, 'additionalInfo': True}	{'Original': {}}	04195dd966b1cffd9153576c7fdebc76103ca69f	3D	(0.638672, 0.638672, 7.5)	(512, 512, 54)	-916.1943041	-3024	1519	e8968c1f06cab61a1f9cdee8c7bb9705ac114151	(0.638672, 0.638672, 7.5)	(512, 512, 54)	(59, 102, 18, 403, 319, 35)	1172834	2	(260.5604834102695, 274.7389647639819, 36.499474776481584)	(33.21268506060366, 11.96808410374183, -123.5039391763882)	0.65693636	0.614083225	183.5966843	298.9768762	294.7003943	266.1733853	260.5280793	313.4283507	3589200.026	196.4087807	0.340424297	333013.6362	0.092782134	3588009.335	-849	-469	6.22E+11	4.224112739	166	6.652076883	1058	125.1323653	-708.2966959	-769	-1024	2082
94	0	v3.0.1	1.21.6	2.2.0	1.0.1	3.7.1	{'minimumROIDimensions': 2, 'minimumROISize': None, 'normalize': False, 'normalizeScale': 1, 'removeOutliers': None, 'resampledPixelSpacing': None, 'interpolator': 'sitkBSpline', 'preCrop': False, 'padDistance': 5, 'distances': [1], 'force2D': False, 'force2Ddimension': 0, 'resegmentRange': None, 'label': 1, 'additionalInfo': True}	{'Original': {}}	d87eaf78a9d6157c5301e2027e74e1734b38cdb7	3D	(0.6835937499999999, 0.6835937499999999, 4.999999995918367)	(512, 512, 50)	-583.056624	-1024	1876	89680ab85c68f895db08d383e77aa812fe8b2215	(0.6835937499999999, 0.6835937499999999, 4.999999995918367)	(512, 512, 50)	(85, 189, 6, 341, 268, 42)	1084338	2	(251.13069448825, 332.86128033878737, 27.97351563811284)	(-1.328626814672873, 172.5418908565929, -166.33237292361343)	0.664403297	0.622035539	163.9449569	263.5620421	251.8789255	216.6731496	235.309214	257.4367348	2533864.262	175.1114897	0.345882353	259863.1017	0.102556047	2533557.985	-906	-516	6.55E+11	4.351714616	146	8.093197875	1035	124.4199685	-756.6020641	-810	-1024	2059
95	0	v3.0.1	1.21.6	2.2.0	1.0.1	3.7.1	{'minimumROIDimensions': 2, 'minimumROISize': None, 'normalize': False, 'normalizeScale': 1, 'removeOutliers': None, 'resampledPixelSpacing': None, 'interpolator': 'sitkBSpline', 'preCrop': False, 'padDistance': 5, 'distances': [1], 'force2D': False, 'force2Ddimension': 0, 'resegmentRange': None, 'label': 1, 'additionalInfo': True}	{'Original': {}}	cd051db14bcebad30ee8b94419f90e787fc0b2c2	3D	(0.830078125, 0.830078125, 5.0)	(512, 512, 61)	-593.026198	-1024	2022	1df77b324a9876a6ac6733cbd375b3ed47dd51b0	(0.830078125, 0.830078125, 5.0)	(512, 512, 61)	(67, 137, 0, 236, 246, 60)	1108055	2	(176.74556948887917, 268.12253994612183, 29.30278370658496)	(-43.787369076614, 158.0626552287144, -723.986081467075)	0.805834573	0.579035722	139.9514297	241.6974021	305.037567	299.1747097	212.8450453	314.3012724	3817807.594	194.768123	0.520844507	226804.706	0.059407055	3817413.986	-929	-652	7.77E+11	3.835375191	89	13.70269	1275	103.9148426	-820.0927896	-872	-1024	2299
96	0	v3.0.1	1.21.6	2.2.0	1.0.1	3.7.1	{'minimumROIDimensions': 2, 'minimumROISize': None, 'normalize': False, 'normalizeScale': 1, 'removeOutliers': None, 'resampledPixelSpacing': None, 'interpolator': 'sitkBSpline', 'preCrop': False, 'padDistance': 5, 'distances': [1], 'force2D': False, 'force2Ddimension': 0, 'resegmentRange': None, 'label': 1, 'additionalInfo': True}	{'Original': {}}	989615e28249de8ffebcc99548ba0d1ce7ac0c86	3D	(0.7558589999999998, 0.7558589999999998, 5.0)	(512, 512, 86)	-1003.032149	-3024	3075	30ac525316c5c91e50f4ca27b3bfba6689e6c1fc	(0.7558589999999998, 0.7558589999999998, 5.0)	(512, 512, 86)	(68, 118, 27, 388, 271, 56)	1754286	1	(272.0349059389404, 269.40040050482077, 54.53097442492273)	(1.9200319681015117, 10.128717325173369, -164.8451278753863)	0.68359785	0.551647116	187.0227604	339.026082	337.6773007	300.7671252	295.6732597	344.3764408	5013499.693	231.7575007	0.357436022	396320.4371	0.079050656	5011318.192	-858	-473	9.60E+11	4.193589127	158	7.338076754	1220	125.4681526	-719.4820098	-782	-1024	2244
97	0	v3.0.1	1.21.6	2.2.0	1.0.1	3.7.1	{'minimumROIDimensions': 2, 'minimumROISize': None, 'normalize': False, 'normalizeScale': 1, 'removeOutliers': None, 'resampledPixelSpacing': None, 'interpolator': 'sitkBSpline', 'preCrop': False, 'padDistance': 5, 'distances': [1], 'force2D': False, 'force2Ddimension': 0, 'resegmentRange': None, 'label': 1, 'additionalInfo': True}	{'Original': {}}	0eceba8b906c6e1f57d6b8e48c576a46ed27e924	3D	(0.6835937500000001, 0.6835937500000001, 5.000000002985075)	(512, 512, 68)	-586.6177281	-1024	1931	b8acf2ca3ef19444517ff8a8a19b0400c97e502a	(0.6835937500000001, 0.6835937500000001, 5.000000002985075)	(512, 512, 68)	(82, 162, 9, 369, 281, 58)	2148841	1	(262.219179548417, 310.8482693693949, 37.83456477235868)	(-19.74860773057432, 175.49393413923485, -120.12722502526756)	0.851865903	0.575231974	167.1977502	290.6614337	334.6093022	281.9480712	252.8243552	337.912859	5022088.857	247.6045649	0.391911065	361870.2335	0.072055721	5020771.459	-917	-665	1.47E+12	3.792158717	91	15.14227368	1312	94.85148981	-813.1985261	-859	-1024	2336
98	0	v3.0.1	1.21.6	2.2.0	1.0.1	3.7.1	{'minimumROIDimensions': 2, 'minimumROISize': None, 'normalize': False, 'normalizeScale': 1, 'removeOutliers': None, 'resampledPixelSpacing': None, 'interpolator': 'sitkBSpline', 'preCrop': False, 'padDistance': 5, 'distances': [1], 'force2D': False, 'force2Ddimension': 0, 'resegmentRange': None, 'label': 1, 'additionalInfo': True}	{'Original': {}}	2e8de3370bf6e63c4e64d3271f654f345f5c8b13	3D	(0.78125, 0.78125, 5.0)	(512, 512, 61)	-1053.174901	-3024	3071	45dda751bf04e1960cad7cfc2fff4b034d11d845	(0.78125, 0.78125, 5.0)	(512, 512, 61)	(89, 143, 7, 357, 237, 53)	1143788	2	(261.8169197438686, 277.954971550672, 32.95686788111084)	(4.244468549897391, 17.152321523962485, -144.4656605944458)	0.693091699	0.512429587	161.5677986	315.2975601	316.7686967	262.803071	283.9206965	323.8070051	3491838.964	218.5301215	0.366171119	303973.8156	0.087052644	3490563.965	-826	-372	5.25E+11	4.573663703	219	4.530495622	666	144.7417784	-651.7070681	-712	-1024	1690
99	0	v3.0.1	1.21.6	2.2.0	1.0.1	3.7.1	{'minimumROIDimensions': 2, 'minimumROISize': None, 'normalize': False, 'normalizeScale': 1, 'removeOutliers': None, 'resampledPixelSpacing': None, 'interpolator': 'sitkBSpline', 'preCrop': False, 'padDistance': 5, 'distances': [1], 'force2D': False, 'force2Ddimension': 0, 'resegmentRange': None, 'label': 1, 'additionalInfo': True}	{'Original': {}}	f38d937e0136a49bb8919da13d90bc3c51035edf	3D	(0.917969, 0.917969, 5.0)	(512, 512, 112)	-1169.24184	-3024	3075	8cac0022a4c973180ea6505381a8aebd2042d7da	(0.917969, 0.917969, 5.0)	(512, 512, 112)	(111, 196, 38, 266, 175, 42)	504889	6	(223.09905147468058, 297.6305782062988, 58.23428714034174)	(-30.201986816838883, 38.21564424545795, -118.82856429829127)	0.627259072	0.591401478	148.1637905	250.5299629	247.8910147	221.1702396	245.6660673	253.1599445	2127157.865	157.147192	0.397761867	201091.6916	0.094535387	2127266.709	-830	-411	2.39E+11	4.546383856	175	6.150290887	927	130.9789152	-664.2931278	-712	-1024	1951
100	0	v3.0.1	1.21.6	2.2.0	1.0.1	3.7.1	{'minimumROIDimensions': 2, 'minimumROISize': None, 'normalize': False, 'normalizeScale': 1, 'removeOutliers': None, 'resampledPixelSpacing': None, 'interpolator': 'sitkBSpline', 'preCrop': False, 'padDistance': 5, 'distances': [1], 'force2D': False, 'force2Ddimension': 0, 'resegmentRange': None, 'label': 1, 'additionalInfo': True}	{'Original': {}}	7208ad8b9932065e30b5c5b5c286f0d7925986e2	3D	(0.78125, 0.78125, 5.0)	(512, 512, 61)	-982.7918082	-3024	3074	75076e10944a9f1f57c399c0d9e6af94a88c4896	(0.78125, 0.78125, 5.0)	(512, 512, 61)	(74, 127, 10, 363, 250, 47)	1228652	2	(260.76198793474475, 272.9229863297337, 31.993534377512916)	(7.520303074019324, 13.221083070104442, -155.03232811243544)	0.64103338	0.553686635	175.8164873	317.537893	295.5015929	244.1831088	287.7472188	310.6092803	3750663.63	203.5523887	0.339997484	343357.9966	0.091545932	3749548.34	-846	-438	6.23E+11	4.439819644	177	5.288488268	821	128.447728	-691.2515627	-746	-1027	1848
101	0	v3.0.1	1.21.6	2.2.0	1.0.1	3.7.1	{'minimumROIDimensions': 2, 'minimumROISize': None, 'normalize': False, 'normalizeScale': 1, 'removeOutliers': None, 'resampledPixelSpacing': None, 'interpolator': 'sitkBSpline', 'preCrop': False, 'padDistance': 5, 'distances': [1], 'force2D': False, 'force2Ddimension': 0, 'resegmentRange': None, 'label': 1, 'additionalInfo': True}	{'Original': {}}	3a13bcd8d81e3606eabae7e4b236dd1f36d1f66d	3D	(0.78125, 0.78125, 5.0)	(512, 512, 61)	-1175.983464	-3024	3073	55ce8c0e6fe37a97fba40d95c35c980cf3fe36ec	(0.78125, 0.78125, 5.0)	(512, 512, 61)	(118, 176, 5, 283, 211, 53)	1009644	2	(254.9173490854202, 294.97121163499213, 29.438715032229183)	(-14.145821027015387, 30.44625908983761, -125.30642483885407)	0.862426442	0.542946609	140.2553363	258.3225199	292.2762232	260.3003073	216.5472239	296.5218294	3081951.396	222.7841717	0.3943081	259736.0807	0.084276501	3081188.965	-884	-523	5.86E+11	4.334875248	129	8.260762954	1107	117.0500095	-742.4456759	-789	-1027	2134
102	0	v3.0.1	1.21.6	2.2.0	1.0.1	3.7.1	{'minimumROIDimensions': 2, 'minimumROISize': None, 'normalize': False, 'normalizeScale': 1, 'removeOutliers': None, 'resampledPixelSpacing': None, 'interpolator': 'sitkBSpline', 'preCrop': False, 'padDistance': 5, 'distances': [1], 'force2D': False, 'force2Ddimension': 0, 'resegmentRange': None, 'label': 1, 'additionalInfo': True}	{'Original': {}}	e9e4d661d2070ce779a020734bd0924b5de962a3	3D	(0.6562499999999999, 0.6562499999999999, 4.999999999999999)	(512, 512, 62)	-565.9390152	-1024	2304	2f5b9abb8969229a0f6ae6c45a8b36cc17847d38	(0.6562499999999999, 0.6562499999999999, 4.999999999999999)	(512, 512, 62)	(48, 108, 0, 407, 289, 60)	2708659	2	(246.3495331084496, 263.614764353874, 30.822343824010332)	(-15.004993897579993, -133.1746858927701, -462.4882808799484)	0.838670742	0.566761211	168.2294123	296.82591	343.6704681	297.5300684	268.3645292	344.7012591	5833616.224	248.9392062	0.418954564	374061.0043	0.064121634	5832610.444	-937	-734	2.00E+12	3.515076894	71	17.02970295	1083	81.00659019	-848.533818	-888	-1024	2107
103	0	v3.0.1	1.21.6	2.2.0	1.0.1	3.7.1	{'minimumROIDimensions': 2, 'minimumROISize': None, 'normalize': False, 'normalizeScale': 1, 'removeOutliers': None, 'resampledPixelSpacing': None, 'interpolator': 'sitkBSpline', 'preCrop': False, 'padDistance': 5, 'distances': [1], 'force2D': False, 'force2Ddimension': 0, 'resegmentRange': None, 'label': 1, 'additionalInfo': True}	{'Original': {}}	c9acdf08d54ad4cc9ecad317d8e978435b74a129	3D	(0.78125, 0.78125, 5.0)	(512, 512, 115)	-1061.571945	-3024	3075	682c3fca4e77195c10b4a8296460fa3fae255a1c	(0.78125, 0.78125, 5.0)	(512, 512, 115)	(90, 113, 26, 336, 267, 52)	1305010	1	(255.66539413491085, 262.5408648209592, 52.62979823909395)	(-0.2614108321008928, 5.110050641374386, -138.60100880453024)	0.730159091	0.657662416	189.8802987	288.720009	298.0883511	262.7346886	266.5757342	301.4410782	3983340.836	210.8115392	0.342921736	354367.6672	0.088962427	3982574.463	-868	-486	7.23E+11	4.316154165	157	6.499852211	700	123.0128086	-725.0150144	-781	-1024	1724
104	0	v3.0.1	1.21.6	2.2.0	1.0.1	3.7.1	{'minimumROIDimensions': 2, 'minimumROISize': None, 'normalize': False, 'normalizeScale': 1, 'removeOutliers': None, 'resampledPixelSpacing': None, 'interpolator': 'sitkBSpline', 'preCrop': False, 'padDistance': 5, 'distances': [1], 'force2D': False, 'force2Ddimension': 0, 'resegmentRange': None, 'label': 1, 'additionalInfo': True}	{'Original': {}}	6417fa94b414bb2e65489cc22d519769bbe0a222	3D	(0.78125, 0.78125, 4.0)	(512, 512, 66)	-572.3804438	-1024	2562	f91de46848f603e4cb82cb3a8d7acdf5fa5a377a	(0.78125, 0.78125, 4.0)	(512, 512, 66)	(115, 136, 1, 330, 242, 64)	1434313	2	(293.1988275920249, 277.680456078973, 37.26642999122228)	(16.452209056269453, -128.67151868830234, -417.33428003511085)	0.654541841	0.545860635	159.303648	291.8394146	301.0398645	253.3035558	256.6224903	301.0892676	3502023.214	191.0211077	0.420665384	265110.3579	0.075702056	3501740.723	-934	-651	9.95E+11	3.954701876	97	15.40795376	1563	102.6080722	-815.8384997	-862	-1024	2587
105	0	v3.0.1	1.21.6	2.2.0	1.0.1	3.7.1	{'minimumROIDimensions': 2, 'minimumROISize': None, 'normalize': False, 'normalizeScale': 1, 'removeOutliers': None, 'resampledPixelSpacing': None, 'interpolator': 'sitkBSpline', 'preCrop': False, 'padDistance': 5, 'distances': [1], 'force2D': False, 'force2Ddimension': 0, 'resegmentRange': None, 'label': 1, 'additionalInfo': True}	{'Original': {}}	6c07d6cf9e056d766a075d4aab030ee03313dfc3	3D	(0.68359375, 0.68359375, 4.999999997183099)	(512, 512, 72)	-577.7197643	-1024	3071	b641228524cef5c25661c13eb2381193267c7703	(0.68359375, 0.68359375, 4.999999997183099)	(512, 512, 72)	(38, 187, 7, 270, 246, 62)	1427754	1	(152.246470330323, 307.6751856412239, 37.439341791373025)	(-70.92526442263076, 166.3248339344304, -211.50324214859782)	0.611578349	0.454492027	122.3472266	269.1955399	321.9694571	301.7725653	192.928517	329.7582086	3335664.642	164.6341637	0.52937609	203942.6495	0.061140034	3335950.182	-914	-650	9.72E+11	3.777392898	86	14.82554706	1273	100.0584907	-808.8349295	-859	-1024	2297
106	0	v3.0.1	1.21.6	2.2.0	1.0.1	3.7.1	{'minimumROIDimensions': 2, 'minimumROISize': None, 'normalize': False, 'normalizeScale': 1, 'removeOutliers': None, 'resampledPixelSpacing': None, 'interpolator': 'sitkBSpline', 'preCrop': False, 'padDistance': 5, 'distances': [1], 'force2D': False, 'force2Ddimension': 0, 'resegmentRange': None, 'label': 1, 'additionalInfo': True}	{'Original': {}}	a3dcde515103209a0da20edc32a5977dc03a5d87	3D	(0.78125, 0.78125, 5.0)	(512, 512, 115)	-1126.06214	-3024	3075	f4ef99c7eb16d5fb5aef1747d1694dce52b93dc2	(0.78125, 0.78125, 5.0)	(512, 512, 115)	(92, 183, 29, 325, 206, 47)	954135	2	(265.5232634794867, 292.6234893385108, 51.953867115240506)	(7.440049593348959, 28.61210104571157, -173.2306644237973)	0.654886145	0.511463711	150.3836698	294.0260796	278.386508	244.4901124	253.9831614	286.5272692	2912561.544	192.5536059	0.37268907	264639.2207	0.090861332	2911788.94	-857	-438	4.97E+11	4.439447984	185	5.434186818	610	133.7011776	-699.4210756	-758	-1024	1634
107	0	v3.0.1	1.21.6	2.2.0	1.0.1	3.7.1	{'minimumROIDimensions': 2, 'minimumROISize': None, 'normalize': False, 'normalizeScale': 1, 'removeOutliers': None, 'resampledPixelSpacing': None, 'interpolator': 'sitkBSpline', 'preCrop': False, 'padDistance': 5, 'distances': [1], 'force2D': False, 'force2Ddimension': 0, 'resegmentRange': None, 'label': 1, 'additionalInfo': True}	{'Original': {}}	c7c6f4df06de69dcf35379d875bc4721d42db097	3D	(0.78125, 0.78125, 5.0)	(512, 512, 60)	-1017.101845	-3024	3072	f712ae2fa0abff187bfc90a5c73fd1b889200f06	(0.78125, 0.78125, 5.0)	(512, 512, 60)	(91, 159, 8, 310, 232, 46)	696616	2	(228.36482509732764, 301.193560010106, 32.4650295141082)	(2.9100196072872677, 35.30746875789532, -124.67485242945887)	0.672383852	0.488262635	139.4373495	285.5785789	263.9599006	229.8038077	249.7960594	275.2939657	2126148.86	192.0184248	0.318529979	251032.2909	0.11806901	2125903.32	-809	-344	3.02E+11	4.630198429	221	4.241085125	669	145.7333142	-631.8486813	-690	-1024	1693
108	0	v3.0.1	1.21.6	2.2.0	1.0.1	3.7.1	{'minimumROIDimensions': 2, 'minimumROISize': None, 'normalize': False, 'normalizeScale': 1, 'removeOutliers': None, 'resampledPixelSpacing': None, 'interpolator': 'sitkBSpline', 'preCrop': False, 'padDistance': 5, 'distances': [1], 'force2D': False, 'force2Ddimension': 0, 'resegmentRange': None, 'label': 1, 'additionalInfo': True}	{'Original': {}}	1e874d4bc42e314e3750d23cf5ee70ea9073189d	3D	(0.68359375, 0.68359375, 4.999999999999998)	(512, 512, 55)	-627.753246	-1024	3071	6530bf16d45d67e03d1fd470e75bcce221dc7a79	(0.68359375, 0.68359375, 4.999999999999998)	(512, 512, 55)	(84, 157, 0, 337, 274, 53)	1445137	1	(248.38092097842627, 314.4368187929587, 27.846568872016977)	(-8.20835479990393, 178.94704409674912, -102.7671556399151)	0.852466166	0.648102329	162.9547338	251.4336493	285.1456574	261.8434587	230.9292605	290.582355	3377179.126	214.3386792	0.360772782	301730.8784	0.089344055	3376565.599	-897	-520	8.66E+11	4.326054551	144	9.663750809	1939	123.8367373	-753.1780156	-809	-1024	2963
109	0	v3.0.1	1.21.6	2.2.0	1.0.1	3.7.1	{'minimumROIDimensions': 2, 'minimumROISize': None, 'normalize': False, 'normalizeScale': 1, 'removeOutliers': None, 'resampledPixelSpacing': None, 'interpolator': 'sitkBSpline', 'preCrop': False, 'padDistance': 5, 'distances': [1], 'force2D': False, 'force2Ddimension': 0, 'resegmentRange': None, 'label': 1, 'additionalInfo': True}	{'Original': {}}	f6bdc508e602d9afe5217c165120f43bebd85734	3D	(0.78125, 0.78125, 5.0)	(512, 512, 59)	-1088.699119	-3024	3072	52ee8689268aa7a432d54759eeff175b40096906	(0.78125, 0.78125, 5.0)	(512, 512, 59)	(82, 131, 0, 349, 260, 56)	1761130	1	(260.2521772952593, 271.38383367497005, 27.43125436509514)	(15.32201351192137, 12.018620058570349, -168.0937281745242)	0.791067068	0.636927407	190.4324789	298.9861589	319.8596265	292.6715576	277.179749	341.0345159	5376399.612	236.5181042	0.362644265	409258.4658	0.076121288	5374542.236	-884	-541	1.05E+12	4.13712426	132	8.819886873	701	114.3976447	-755.1150023	-809	-1024	1725
110	0	v3.0.1	1.21.6	2.2.0	1.0.1	3.7.1	{'minimumROIDimensions': 2, 'minimumROISize': None, 'normalize': False, 'normalizeScale': 1, 'removeOutliers': None, 'resampledPixelSpacing': None, 'interpolator': 'sitkBSpline', 'preCrop': False, 'padDistance': 5, 'distances': [1], 'force2D': False, 'force2Ddimension': 0, 'resegmentRange': None, 'label': 1, 'additionalInfo': True}	{'Original': {}}	55bff16f4598efc131314d8e792baaa5cc1edfad	3D	(0.68359375, 0.68359375, 4.99999999267857)	(512, 512, 57)	-549.0589145	-1024	2296	db2ac88d577e415a29855c215dc723131bbcd2b1	(0.68359375, 0.68359375, 4.99999999267857)	(512, 512, 57)	(80, 140, 2, 369, 274, 52)	1123637	4	(286.8711407687714, 289.4102970977282, 31.994411006401535)	(21.103318884902336, 174.83907028165012, -117.9279692022372)	0.565338663	0.479502359	150.1955491	313.2321377	299.8015247	266.8427398	236.2357976	310.59737	2625696.093	177.082238	0.390229029	235863.5639	0.089828966	2625380.178	-888	-531	6.81E+11	4.089668064	126	8.030231045	1037	116.2498628	-760.5819397	-818	-1024	2061
111	0	v3.0.1	1.21.6	2.2.0	1.0.1	3.7.1	{'minimumROIDimensions': 2, 'minimumROISize': None, 'normalize': False, 'normalizeScale': 1, 'removeOutliers': None, 'resampledPixelSpacing': None, 'interpolator': 'sitkBSpline', 'preCrop': False, 'padDistance': 5, 'distances': [1], 'force2D': False, 'force2Ddimension': 0, 'resegmentRange': None, 'label': 1, 'additionalInfo': True}	{'Original': {}}	306e4a9a2091a9f17768828bd11f87afb1464981	3D	(0.68359375, 0.68359375, 4.999999999999998)	(512, 512, 69)	-586.417291	-1024	3038	7c313b03ffd8a0ae0b6e49cc1d1d161045bdeb38	(0.68359375, 0.68359375, 4.999999999999998)	(512, 512, 69)	(57, 156, 5, 407, 283, 61)	2518574	2	(254.4530428726732, 306.32723239420403, 34.322999046285716)	(-22.057490223758577, 172.4033815194754, -141.38500476857143)	0.861177079	0.537301571	166.5398165	309.9559457	355.9770597	305.318248	278.0084259	355.9875614	5885843.144	266.926956	0.396977739	397121.8289	0.067470678	5884653.378	-918	-689	1.77E+12	3.632194589	76	16.90203729	1205	90.52927298	-823.052926	-868	-1024	2229
112	0	v3.0.1	1.21.6	2.2.0	1.0.1	3.7.1	{'minimumROIDimensions': 2, 'minimumROISize': None, 'normalize': False, 'normalizeScale': 1, 'removeOutliers': None, 'resampledPixelSpacing': None, 'interpolator': 'sitkBSpline', 'preCrop': False, 'padDistance': 5, 'distances': [1], 'force2D': False, 'force2Ddimension': 0, 'resegmentRange': None, 'label': 1, 'additionalInfo': True}	{'Original': {}}	afa2ad54caa9d0e7fa9ac8a11162b804fdb737e8	3D	(0.869140625, 0.869140625, 5.0)	(512, 512, 59)	-579.5330533	-1024	2182	deb0117e027b1ecf64a1f8048f41fbcce3df0a32	(0.869140625, 0.869140625, 5.0)	(512, 512, 59)	(85, 92, 3, 343, 271, 54)	1511709	2	(255.02395897623154, 244.01327768770312, 30.30442366884103)	(-5.413746592923758, -161.4835770097111, -469.777881655795)	0.788948982	0.633828644	195.082678	307.784572	319.3641916	285.2350016	299.6960213	326.0160816	5711585.017	242.8263246	0.3902062	395999.2733	0.069332641	5709765.906	-902	-615	9.71E+11	3.961129002	105	10.31947625	937	100.1679353	-786.4553826	-832	-1024	1961
113	0	v3.0.1	1.21.6	2.2.0	1.0.1	3.7.1	{'minimumROIDimensions': 2, 'minimumROISize': None, 'normalize': False, 'normalizeScale': 1, 'removeOutliers': None, 'resampledPixelSpacing': None, 'interpolator': 'sitkBSpline', 'preCrop': False, 'padDistance': 5, 'distances': [1], 'force2D': False, 'force2Ddimension': 0, 'resegmentRange': None, 'label': 1, 'additionalInfo': True}	{'Original': {}}	76c62040a59efd334e128452e82118077af6632f	3D	(0.6308589999999998, 0.6308589999999998, 4.999999999999999)	(512, 512, 82)	-1027.030674	-3024	3074	0d6cb6e858288cff98ad75b541dc332f0aef0f4e	(0.6308589999999998, 0.6308589999999998, 4.999999999999999)	(512, 512, 82)	(59, 136, 31, 393, 266, 50)	1752496	2	(254.74004163204938, 280.75019572084614, 54.528084514886196)	(-0.7949520760469682, 15.613787722257285, -98.85957742556894)	0.74297388	0.536631412	156.5609526	291.7476486	295.7862023	268.2354168	249.3258206	311.8727072	3487505.149	216.7608825	0.359766382	309129.262	0.088639084	3487318.76	-871	-558	1.04E+12	4.097932417	116	9.286094048	1126	105.5319205	-754.4222623	-803	-1024	2150
114	0	v3.0.1	1.21.6	2.2.0	1.0.1	3.7.1	{'minimumROIDimensions': 2, 'minimumROISize': None, 'normalize': False, 'normalizeScale': 1, 'removeOutliers': None, 'resampledPixelSpacing': None, 'interpolator': 'sitkBSpline', 'preCrop': False, 'padDistance': 5, 'distances': [1], 'force2D': False, 'force2Ddimension': 0, 'resegmentRange': None, 'label': 1, 'additionalInfo': True}	{'Original': {}}	6eb835bac35fa32412f62084864ff558ec8de23b	3D	(0.7031249999999999, 0.7031249999999999, 5.000000000000001)	(512, 512, 92)	-1167.870177	-3024	2327	ac2625d744707b259183718920d325799e37e873	(0.7031249999999999, 0.7031249999999999, 5.000000000000001)	(512, 512, 92)	(63, 180, 25, 346, 240, 63)	1982148	1	(233.62838698220315, 307.0616977137933, 55.79654950084454)	(-15.730040403138418, 35.90275620501092, -216.0172524957773)	0.929812789	0.533108756	151.4870929	284.1579533	341.1463989	296.7677849	244.8369694	346.0311032	4900423.679	264.213699	0.401221501	347740.824	0.070961379	4899718.872	-914	-699	1.39E+12	3.477132189	72	17.44951999	1318	87.90769324	-824.54633	-871	-1027	2345
115	0	v3.0.1	1.21.6	2.2.0	1.0.1	3.7.1	{'minimumROIDimensions': 2, 'minimumROISize': None, 'normalize': False, 'normalizeScale': 1, 'removeOutliers': None, 'resampledPixelSpacing': None, 'interpolator': 'sitkBSpline', 'preCrop': False, 'padDistance': 5, 'distances': [1], 'force2D': False, 'force2Ddimension': 0, 'resegmentRange': None, 'label': 1, 'additionalInfo': True}	{'Original': {}}	14c75cce7d907cafbc1249d5270bf5da34a76db2	3D	(0.779296875, 0.779296875, 5.0)	(512, 512, 69)	-546.8781774	-1024	3014	90d11d42f287508dbc90fe63689864a242341899	(0.779296875, 0.779296875, 5.0)	(512, 512, 69)	(70, 122, 7, 373, 269, 57)	1589202	2	(255.21117453917122, 265.72872548612446, 37.08262826248646)	(12.774919220955695, -152.52878619343036, -786.4868586875675)	0.709684182	0.601501243	193.1035871	321.0360566	327.8984043	293.1347117	291.6799	336.4094495	4826388.249	227.8342113	0.335175638	412059.4222	0.085376352	4825640.633	-865	-502	9.04E+11	4.166261387	138	11.53038556	1516	123.6485304	-732.3635881	-797	-1024	2540
116	0	v3.0.1	1.21.6	2.2.0	1.0.1	3.7.1	{'minimumROIDimensions': 2, 'minimumROISize': None, 'normalize': False, 'normalizeScale': 1, 'removeOutliers': None, 'resampledPixelSpacing': None, 'interpolator': 'sitkBSpline', 'preCrop': False, 'padDistance': 5, 'distances': [1], 'force2D': False, 'force2Ddimension': 0, 'resegmentRange': None, 'label': 1, 'additionalInfo': True}	{'Original': {}}	da7c12f1256a4879e5d3630875d5357b0b851b72	3D	(0.68359375, 0.68359375, 4.999999997101448)	(512, 512, 70)	-605.5943144	-1024	1961	8e48ba320717d68de7242d7ff5489105f3e8d064	(0.68359375, 0.68359375, 4.999999997101448)	(512, 512, 70)	(60, 156, 2, 397, 285, 58)	2272363	2	(277.72898784217136, 312.40810337080825, 29.47727805812716)	(18.853800282734397, 182.56022691363845, -137.81356079480557)	0.785679283	0.578430314	175.126241	302.7611742	331.9604703	278.8580166	271.3316124	333.1004131	5313459.324	237.8731821	0.39426246	373493.978	0.070292056	5309380.862	-953	-724	1.73E+12	3.596763642	75	15.79960954	1015	88.98368876	-859.9012579	-905	-1024	2039
117	0	v3.0.1	1.21.6	2.2.0	1.0.1	3.7.1	{'minimumROIDimensions': 2, 'minimumROISize': None, 'normalize': False, 'normalizeScale': 1, 'removeOutliers': None, 'resampledPixelSpacing': None, 'interpolator': 'sitkBSpline', 'preCrop': False, 'padDistance': 5, 'distances': [1], 'force2D': False, 'force2Ddimension': 0, 'resegmentRange': None, 'label': 1, 'additionalInfo': True}	{'Original': {}}	50e95d4756c335dbd6753c37c0f54daacdb0f448	3D	(0.90625, 0.90625, 4.999999999999998)	(512, 512, 138)	-745.72306	-1024	3071	1a18c855f8ede49192cc32a96ce99cbfbb120724	(0.90625, 0.90625, 4.999999999999998)	(512, 512, 138)	(100, 109, 29, 318, 236, 58)	1507137	1	(257.8189640357844, 236.9614660113845, 57.06423503636365)	(20.101561157429586, -155.80054642718287, -811.1788248181819)	0.753562781	0.577584969	189.3204519	327.7793952	354.2833449	299.824975	289.8371125	359.1436008	6190450.738	247.0023527	0.398240124	409405.7684	0.06613505	6188975.669	-915	-667	1.03E+12	3.677257193	81	14.21705236	1015	91.76471111	-815.1019489	-861	-1024	2039
118	0	v3.0.1	1.21.6	2.2.0	1.0.1	3.7.1	{'minimumROIDimensions': 2, 'minimumROISize': None, 'normalize': False, 'normalizeScale': 1, 'removeOutliers': None, 'resampledPixelSpacing': None, 'interpolator': 'sitkBSpline', 'preCrop': False, 'padDistance': 5, 'distances': [1], 'force2D': False, 'force2Ddimension': 0, 'resegmentRange': None, 'label': 1, 'additionalInfo': True}	{'Original': {}}	6d10ac1ca8f386535327c3ba86637e062d36a18a	3D	(0.68359375, 0.68359375, 4.999999999999998)	(512, 512, 50)	-419.6643758	-1024	3071	4e279aee38984f132a3998d463fc4a58350edeac	(0.68359375, 0.68359375, 4.999999999999998)	(512, 512, 50)	(91, 118, 8, 351, 263, 41)	810724	2	(258.2113666303205, 273.91604047740043, 29.566346870204903)	(-6.488323592554394, 173.24729329509796, -70.66826564897553)	0.631274287	0.550322593	148.4878353	269.8196244	249.5751395	209.6550279	248.2612609	257.6999814	1895520.02	170.3301909	0.316795806	233806.6994	0.123346996	1894258.308	-821	-432	3.77E+11	4.499575308	175	6.211194841	1033	124.5852529	-660.6903348	-705	-1024	2057
119	0	v3.0.1	1.21.6	2.2.0	1.0.1	3.7.1	{'minimumROIDimensions': 2, 'minimumROISize': None, 'normalize': False, 'normalizeScale': 1, 'removeOutliers': None, 'resampledPixelSpacing': None, 'interpolator': 'sitkBSpline', 'preCrop': False, 'padDistance': 5, 'distances': [1], 'force2D': False, 'force2Ddimension': 0, 'resegmentRange': None, 'label': 1, 'additionalInfo': True}	{'Original': {}}	d10c1c8bb0c9ca377655de37e0b8f045b8e40842	3D	(0.68359375, 0.68359375, 4.999999999999998)	(512, 512, 63)	-504.251426	-1024	2038	df878eb221021db130654835f321af91e8acecb2	(0.68359375, 0.68359375, 4.999999999999998)	(512, 512, 63)	(68, 138, 8, 387, 294, 52)	1567609	2	(266.81857912272767, 304.17245244190354, 32.65933150422076)	(20.395513072177124, 171.9303874114575, -713.4032934788964)	0.81621564	0.632010377	179.1653591	283.4848375	305.2564106	264.7456211	265.1815145	308.2231884	3663407.348	231.3847582	0.325565107	352995.9694	0.096357281	3662721.682	-861	-503	8.50E+11	4.312103077	147	7.461882088	879	116.0359346	-717.9761133	-765	-1024	1903
120	0	v3.0.1	1.21.6	2.2.0	1.0.1	3.7.1	{'minimumROIDimensions': 2, 'minimumROISize': None, 'normalize': False, 'normalizeScale': 1, 'removeOutliers': None, 'resampledPixelSpacing': None, 'interpolator': 'sitkBSpline', 'preCrop': False, 'padDistance': 5, 'distances': [1], 'force2D': False, 'force2Ddimension': 0, 'resegmentRange': None, 'label': 1, 'additionalInfo': True}	{'Original': {}}	322193c0ee085b366e1773b0bafdc48b6969cdde	3D	(0.77734375, 0.77734375, 4.999999999999998)	(512, 512, 60)	-539.3309749	-1024	2022	c61f0a29da30b643acaa859ec5cf6a06b152fdb7	(0.77734375, 0.77734375, 4.999999999999998)	(512, 512, 60)	(66, 117, 0, 368, 288, 57)	1639708	2	(232.64309255062486, 275.62383668311674, 29.930091821226707)	(-20.15634602510022, 162.25446679664154, -627.4495168938665)	0.793064896	0.653427665	189.7434832	290.3817718	338.6684051	291.217577	283.1932736	338.676434	4954751.139	230.2915896	0.366348955	383651.6447	0.077431062	4954076.882	-905	-589	1.05E+12	4.039905572	109	10.93442874	1177	109.4563656	-782.7998503	-834	-1024	2201
121	0	v3.0.1	1.21.6	2.2.0	1.0.1	3.7.1	{'minimumROIDimensions': 2, 'minimumROISize': None, 'normalize': False, 'normalizeScale': 1, 'removeOutliers': None, 'resampledPixelSpacing': None, 'interpolator': 'sitkBSpline', 'preCrop': False, 'padDistance': 5, 'distances': [1], 'force2D': False, 'force2Ddimension': 0, 'resegmentRange': None, 'label': 1, 'additionalInfo': True}	{'Original': {}}	e5bd4a23d0a04754f8b36b7117df145012e52856	3D	(0.65234375, 0.65234375, 5.0)	(512, 512, 67)	-515.6512374	-1024	2071	16ee33fe5e4be50d155bdd5145763f545c49abad	(0.65234375, 0.65234375, 5.0)	(512, 512, 67)	(47, 64, 4, 423, 332, 60)	2861143	2	(258.09074590120105, 251.8427219471379, 33.62532910798237)	(-2.3099431035133193, -140.88580247979664, -441.77335446008817)	0.867139403	0.641954399	188.9720581	294.3699093	327.0821935	306.6007538	276.7175753	342.069507	6088787.68	255.2597473	0.39504849	408182.397	0.067038369	6087830.897	-931	-704	2.06E+12	3.617522512	79	14.773832	1224	84.37438322	-838.242703	-879	-1024	2248
122	0	v3.0.1	1.21.6	2.2.0	1.0.1	3.7.1	{'minimumROIDimensions': 2, 'minimumROISize': None, 'normalize': False, 'normalizeScale': 1, 'removeOutliers': None, 'resampledPixelSpacing': None, 'interpolator': 'sitkBSpline', 'preCrop': False, 'padDistance': 5, 'distances': [1], 'force2D': False, 'force2Ddimension': 0, 'resegmentRange': None, 'label': 1, 'additionalInfo': True}	{'Original': {}}	29e074d89bdfd15381d7dfd08c905f9ec74e11ea	3D	(0.78125, 0.78125, 5.0)	(512, 512, 63)	-1094.863479	-3024	3071	0638045cc4daf004717c83a9e8c8a2a63137c326	(0.78125, 0.78125, 5.0)	(512, 512, 63)	(81, 148, 0, 330, 250, 60)	1638926	2	(252.1984317778838, 281.2643889962085, 30.618713108462494)	(-7.969975173528184, 19.73780390328787, -169.90643445768742)	0.838270561	0.65269604	186.8322281	286.2469152	341.1469625	284.9952028	266.3867753	345.4783962	5004366.684	239.9523623	0.34889406	405530.2904	0.081035287	5001605.225	-900	-576	1.02E+12	4.140429058	127	9.281466848	1510	107.3894686	-773.0566957	-820	-1025	2535
123	0	v3.0.1	1.21.6	2.2.0	1.0.1	3.7.1	{'minimumROIDimensions': 2, 'minimumROISize': None, 'normalize': False, 'normalizeScale': 1, 'removeOutliers': None, 'resampledPixelSpacing': None, 'interpolator': 'sitkBSpline', 'preCrop': False, 'padDistance': 5, 'distances': [1], 'force2D': False, 'force2Ddimension': 0, 'resegmentRange': None, 'label': 1, 'additionalInfo': True}	{'Original': {}}	9dce0a03e417edd09c4476424dbfa546328f961e	3D	(0.703125, 0.703125, 7.5)	(512, 512, 35)	-1013.670507	-3024	3071	562c313f9064179160e5fb8806000d0af735fed0	(0.703125, 0.703125, 7.5)	(512, 512, 35)	(75, 145, 1, 395, 239, 30)	673103	5	(270.5274229946977, 275.16894739735227, 13.932175313436428)	(10.214594293146831, 13.478166138763328, -162.50868514922684)	0.578902759	0.447734439	147.6015075	329.663065	297.0854517	231.9246914	279.2265099	297.8707089	2496724.331	190.8428579	0.310778018	286383.2156	0.114703579	2495789.017	-777	-398	2.75E+11	4.441338545	189	4.296171326	644	119.5612914	-619.9257305	-658	-1024	1668
124	0	v3.0.1	1.21.6	2.2.0	1.0.1	3.7.1	{'minimumROIDimensions': 2, 'minimumROISize': None, 'normalize': False, 'normalizeScale': 1, 'removeOutliers': None, 'resampledPixelSpacing': None, 'interpolator': 'sitkBSpline', 'preCrop': False, 'padDistance': 5, 'distances': [1], 'force2D': False, 'force2Ddimension': 0, 'resegmentRange': None, 'label': 1, 'additionalInfo': True}	{'Original': {}}	d5b977c8b4a551aa33bf33aa31f164fa0753a1a2	3D	(0.66796875, 0.66796875, 5.0)	(512, 512, 57)	-550.0826033	-1024	1584	598b31935f606153ed8205c83dd211b6c7b9f64c	(0.66796875, 0.66796875, 5.0)	(512, 512, 57)	(67, 134, 6, 367, 265, 49)	1409911	2	(243.39939967841943, 290.15979164642306, 30.960281180868865)	(-13.082822871055725, -117.34834229867835, -407.2985940956558)	0.776651961	0.547948589	149.9278296	273.6165997	290.8173792	242.8975659	246.9398349	291.510753	3144379.991	212.5048687	0.365524563	283960.2659	0.090307236	3145386.318	-868	-548	8.06E+11	4.1311231	134	8.482183885	1042	107.0455357	-740.4594772	-786	-1024	2066
125	0	v3.0.1	1.21.6	2.2.0	1.0.1	3.7.1	{'minimumROIDimensions': 2, 'minimumROISize': None, 'normalize': False, 'normalizeScale': 1, 'removeOutliers': None, 'resampledPixelSpacing': None, 'interpolator': 'sitkBSpline', 'preCrop': False, 'padDistance': 5, 'distances': [1], 'force2D': False, 'force2Ddimension': 0, 'resegmentRange': None, 'label': 1, 'additionalInfo': True}	{'Original': {}}	9095f67f2ae37c1c0339a507b100a401abaac48d	3D	(0.7031249999999999, 0.7031249999999999, 5.000000000000001)	(512, 512, 52)	-953.9809599	-3024	3071	7b79badb5479c05bd4ca3e5145af1fb860748f04	(0.7031249999999999, 0.7031249999999999, 5.000000000000001)	(512, 512, 52)	(52, 106, 0, 390, 284, 49)	1456413	2	(250.20653001586774, 257.96206021231615, 24.641415587474157)	(-4.073533582593001, 1.379573586784801, -181.29292206262915)	0.691800077	0.610399314	185.4989557	303.8977134	293.6639252	258.8937671	275.6393491	310.8138986	3600661.514	210.2364616	0.317478486	357842.0346	0.099382303	3600141.998	-890	-471	8.24E+11	4.439538679	196	4.866703934	564	133.8230719	-731.7313873	-789	-1025	1589
126	0	v3.0.1	1.21.6	2.2.0	1.0.1	3.7.1	{'minimumROIDimensions': 2, 'minimumROISize': None, 'normalize': False, 'normalizeScale': 1, 'removeOutliers': None, 'resampledPixelSpacing': None, 'interpolator': 'sitkBSpline', 'preCrop': False, 'padDistance': 5, 'distances': [1], 'force2D': False, 'force2Ddimension': 0, 'resegmentRange': None, 'label': 1, 'additionalInfo': True}	{'Original': {}}	0005ae2430912969edfe2f90a84dfb758ef6695b	3D	(0.68359375, 0.68359375, 4.999999992156862)	(512, 512, 52)	-562.1064332	-1024	2368	84b9045fbd7c5b0b7fe71f564a89181fe97f6c31	(0.68359375, 0.68359375, 4.999999992156862)	(512, 512, 52)	(73, 168, 0, 239, 224, 47)	662500	1	(175.12358490566038, 287.74309132075473, 25.332045283018868)	(-56.2866118808962, 172.69937883254718, -109.23979778358841)	0.747999499	0.4853488	96.07564112	197.9517433	223.8255896	240.5276796	167.3129743	247.87961	1548020.339	148.0678048	0.482886864	134015.9557	0.086572477	1547932.622	-874	-578	3.98E+11	3.957580486	105	10.9651286	1033	100.6819242	-759.7990506	-807	-1024	2057
127	0	v3.0.1	1.21.6	2.2.0	1.0.1	3.7.1	{'minimumROIDimensions': 2, 'minimumROISize': None, 'normalize': False, 'normalizeScale': 1, 'removeOutliers': None, 'resampledPixelSpacing': None, 'interpolator': 'sitkBSpline', 'preCrop': False, 'padDistance': 5, 'distances': [1], 'force2D': False, 'force2Ddimension': 0, 'resegmentRange': None, 'label': 1, 'additionalInfo': True}	{'Original': {}}	d609c2f43426fa39b30abf6d715263e46dc2ea72	3D	(0.9765625, 0.9765625, 4.999999999999999)	(512, 512, 64)	-824.1568776	-1024	2976	6a0178faffeac794a81f0f2ee14184fe2fada726	(0.9765625, 0.9765625, 4.999999999999999)	(512, 512, 64)	(125, 182, 4, 253, 174, 53)	1080924	1	(248.81318668102475, 272.9970025644726, 28.41490151018943)	(-7.0183723818117585, 131.59863531686779, -15.925492449052854)	0.90315256	0.573571629	158.5067229	276.3503545	316.0503882	271.2045011	246.4384057	316.770744	5153852.701	249.58653	0.471206053	306216.0374	0.059414977	5154247.284	-878	-575	6.72E+11	3.712238655	89	12.04128778	2372	109.8002485	-769.0714509	-829	-1024	3396
128	0	v3.0.1	1.21.6	2.2.0	1.0.1	3.7.1	{'minimumROIDimensions': 2, 'minimumROISize': None, 'normalize': False, 'normalizeScale': 1, 'removeOutliers': None, 'resampledPixelSpacing': None, 'interpolator': 'sitkBSpline', 'preCrop': False, 'padDistance': 5, 'distances': [1], 'force2D': False, 'force2Ddimension': 0, 'resegmentRange': None, 'label': 1, 'additionalInfo': True}	{'Original': {}}	862ebf71ba0430dec9e3de53a44826336896d269	3D	(0.9765625, 0.9765625, 4.999999999999999)	(512, 512, 62)	-761.0491517	-1024	2976	50c28b0820704c4bd676d70d21663ad5390daac5	(0.9765625, 0.9765625, 4.999999999999999)	(512, 512, 62)	(144, 171, 5, 244, 175, 44)	564798	2	(259.4036186388762, 272.729336860258, 25.787371768313626)	(3.3238463270275247, 131.33724302759572, 22.936858841568124)	0.674679527	0.562998771	153.7549798	273.1000274	276.1920299	223.2711356	239.0324991	277.9785456	2691897.154	184.2549972	0.443861692	210834.7059	0.078321977	2693166.733	-843	-490	3.05E+11	4.05876575	137	7.918890346	262	117.5769371	-716.2573044	-777	-1024	1286
129	0	v3.0.1	1.21.6	2.2.0	1.0.1	3.7.1	{'minimumROIDimensions': 2, 'minimumROISize': None, 'normalize': False, 'normalizeScale': 1, 'removeOutliers': None, 'resampledPixelSpacing': None, 'interpolator': 'sitkBSpline', 'preCrop': False, 'padDistance': 5, 'distances': [1], 'force2D': False, 'force2Ddimension': 0, 'resegmentRange': None, 'label': 1, 'additionalInfo': True}	{'Original': {}}	9359d38cfeb8c0647928c5b74fa13d8976ef3cad	3D	(0.9511718749999997, 0.9511718749999997, 4.999999999999999)	(512, 512, 58)	-755.9203752	-1024	2976	53826d9bf037b52eff2be2fdcfe0b5bbaa3a7b7c	(0.9511718749999997, 0.9511718749999997, 4.999999999999999)	(512, 512, 58)	(149, 166, 8, 231, 159, 40)	467554	2	(261.8610342334789, 256.26023945897157, 26.08667661917126)	(5.574850921297298, 125.24753245413888, -51.56655590414371)	0.681260218	0.540703268	140.0434548	259.0024199	255.3219803	209.9078934	223.1547334	256.8904669	2114148.072	176.4480449	0.454394975	175310.3426	0.082922452	2115045.826	-833	-394	2.32E+11	4.316178854	171	5.712381647	782	137.560493	-679.6007156	-748	-992	1774
130	0	v3.0.1	1.21.6	2.2.0	1.0.1	3.7.1	{'minimumROIDimensions': 2, 'minimumROISize': None, 'normalize': False, 'normalizeScale': 1, 'removeOutliers': None, 'resampledPixelSpacing': None, 'interpolator': 'sitkBSpline', 'preCrop': False, 'padDistance': 5, 'distances': [1], 'force2D': False, 'force2Ddimension': 0, 'resegmentRange': None, 'label': 1, 'additionalInfo': True}	{'Original': {}}	4a5e614262249c02e42396a1df18544c78f34354	3D	(1.078125, 1.078125, 5.0)	(512, 512, 60)	-749.0773043	-1024	1773	16a0d387b4710ce45c12e201d95aa2c19c4a5bcf	(1.078125, 1.078125, 5.0)	(512, 512, 60)	(135, 153, 6, 252, 170, 45)	448404	3	(267.85453742607115, 252.53586497890296, 25.9567622055111)	(12.78067316248297, 111.26522943037972, -68.21618897244451)	0.593011748	0.533500652	164.5585161	308.4504495	283.8220934	236.6426053	270.1644437	285.3760027	2606200.236	182.9147404	0.380168563	240905.349	0.092435472	2606019.829	-849	-373	2.28E+11	4.424748302	185	5.945535108	752	147.2939253	-684.5423547	-758	-1010	1762
131	0	v3.0.1	1.21.6	2.2.0	1.0.1	3.7.1	{'minimumROIDimensions': 2, 'minimumROISize': None, 'normalize': False, 'normalizeScale': 1, 'removeOutliers': None, 'resampledPixelSpacing': None, 'interpolator': 'sitkBSpline', 'preCrop': False, 'padDistance': 5, 'distances': [1], 'force2D': False, 'force2Ddimension': 0, 'resegmentRange': None, 'label': 1, 'additionalInfo': True}	{'Original': {}}	f11f4ac37776db0f19a7500f99cb8bab18eaeb8a	3D	(0.830078125, 0.830078125, 5.0)	(512, 512, 84)	-646.2513754	-1024	2976	e46c17f2b54138d694c8aa3e2ac2ad2627bd89b3	(0.830078125, 0.830078125, 5.0)	(512, 512, 84)	(112, 127, 23, 319, 236, 46)	1056983	3	(261.22038102788787, 259.0505675114926, 44.03344519259061)	(4.333324095414696, 117.53220936012568, -12.832774037046931)	0.677682841	0.610342229	184.4700974	302.2404292	293.4775999	251.7307764	271.9782359	302.8901496	3641671.077	204.8231526	0.398465507	287272.3778	0.078884768	3641463.363	-822	-393	4.93E+11	4.469624281	173	4.924904665	427	130.9147461	-659.8008899	-713	-993	1420
132	0	v3.0.1	1.21.6	2.2.0	1.0.1	3.7.1	{'minimumROIDimensions': 2, 'minimumROISize': None, 'normalize': False, 'normalizeScale': 1, 'removeOutliers': None, 'resampledPixelSpacing': None, 'interpolator': 'sitkBSpline', 'preCrop': False, 'padDistance': 5, 'distances': [1], 'force2D': False, 'force2Ddimension': 0, 'resegmentRange': None, 'label': 1, 'additionalInfo': True}	{'Original': {}}	1665f962077bdef7df3aa90bc629705fa78b5b28	3D	(0.9765625, 0.9765625, 4.999999999999999)	(512, 512, 59)	-701.3766136	-1024	2976	250d6287d2f35695f06fbfdc5b4497ffecb7346e	(0.9765625, 0.9765625, 4.999999999999999)	(512, 512, 59)	(127, 149, 0, 267, 200, 44)	686925	3	(255.0191156239764, 261.2539491210831, 24.183025803399207)	(-0.9578948984605518, 110.13080968855772, -44.08487098300398)	0.691085037	0.599680331	167.7559757	279.7423345	267.6645304	231.6246964	268.4126045	277.0810844	3275656.501	193.3257416	0.405956908	262746.1883	0.080211765	3275513.649	-840	-403	3.49E+11	4.306840014	157	5.58201711	478	134.0911282	-689.0096415	-755	-1000	1478
133	0	v3.0.1	1.21.6	2.2.0	1.0.1	3.7.1	{'minimumROIDimensions': 2, 'minimumROISize': None, 'normalize': False, 'normalizeScale': 1, 'removeOutliers': None, 'resampledPixelSpacing': None, 'interpolator': 'sitkBSpline', 'preCrop': False, 'padDistance': 5, 'distances': [1], 'force2D': False, 'force2Ddimension': 0, 'resegmentRange': None, 'label': 1, 'additionalInfo': True}	{'Original': {}}	b84b0c454091e1cdfbf7bfd8689896acb47b42f9	3D	(0.90234375, 0.90234375, 5.0)	(512, 512, 80)	-737.3541413	-1024	2976	37f6ff3295d42114b5c3876e649626e177361656	(0.90234375, 0.90234375, 5.0)	(512, 512, 80)	(115, 155, 2, 284, 215, 44)	899372	1	(247.72459560671223, 270.3832107292644, 21.730934474277607)	(-7.467259433005751, 117.97860030648471, -35.34532762861197)	0.71554563	0.647149206	181.6904959	280.7551863	283.1906452	242.0937899	257.9756437	293.4599309	3661016.311	200.8931466	0.396794564	289502.8564	0.079077183	3661452.43	-840	-407	4.60E+11	4.278115278	164	5.441791006	600	134.5543871	-692.3715837	-761	-986	1586
134	0	v3.0.1	1.21.6	2.2.0	1.0.1	3.7.1	{'minimumROIDimensions': 2, 'minimumROISize': None, 'normalize': False, 'normalizeScale': 1, 'removeOutliers': None, 'resampledPixelSpacing': None, 'interpolator': 'sitkBSpline', 'preCrop': False, 'padDistance': 5, 'distances': [1], 'force2D': False, 'force2Ddimension': 0, 'resegmentRange': None, 'label': 1, 'additionalInfo': True}	{'Original': {}}	533029d177aaa70dba4f6012f6e4df8ff25803ba	3D	(0.9765625, 0.9765625, 4.999999999999999)	(512, 512, 64)	-790.6441277	-1024	2976	d9334e2fcb7a0d7317863f1e4895b3d9841c756c	(0.9765625, 0.9765625, 4.999999999999999)	(512, 512, 64)	(123, 196, 3, 251, 154, 42)	557053	3	(246.75986845057832, 281.3584398611981, 22.384329677786493)	(-7.0235659662320415, 139.7641014269513, 34.921648388932454)	0.646995589	0.517670408	144.3721922	278.888246	260.7927298	215.4123194	245.6146906	263.2050671	2655529.38	180.439465	0.459449319	201843.1056	0.076008613	2656235.695	-840	-370	2.81E+11	4.271202751	176	5.263825225	831	143.5760413	-684.8259268	-761	-904	1735
135	0	v3.0.1	1.21.6	2.2.0	1.0.1	3.7.1	{'minimumROIDimensions': 2, 'minimumROISize': None, 'normalize': False, 'normalizeScale': 1, 'removeOutliers': None, 'resampledPixelSpacing': None, 'interpolator': 'sitkBSpline', 'preCrop': False, 'padDistance': 5, 'distances': [1], 'force2D': False, 'force2Ddimension': 0, 'resegmentRange': None, 'label': 1, 'additionalInfo': True}	{'Original': {}}	a3a557ab30c5be2171158939fbd07192aeae6e95	3D	(0.9589843750000003, 0.9589843750000003, 5.000000000000001)	(512, 512, 64)	-737.1085279	-1024	2976	43906d82babba6097a157bd915402e7d61a80207	(0.9589843750000003, 0.9589843750000003, 5.000000000000001)	(512, 512, 64)	(119, 176, 2, 271, 179, 39)	466364	2	(251.81496642107882, 278.9183556192159, 21.66889596967176)	(-4.013381811035742, 126.97834493952158, -11.655520151641198)	0.529536834	0.511417977	152.6205365	298.4262253	266.3943372	204.7206038	260.9706435	267.7441863	2143988.006	158.0276785	0.403672695	199190.9721	0.092906757	2144460.668	-860	-350	2.35E+11	4.504603604	236	4.175845362	318	160.0858046	-679.8094578	-759	-965	1283
136	0	v3.0.1	1.21.6	2.2.0	1.0.1	3.7.1	{'minimumROIDimensions': 2, 'minimumROISize': None, 'normalize': False, 'normalizeScale': 1, 'removeOutliers': None, 'resampledPixelSpacing': None, 'interpolator': 'sitkBSpline', 'preCrop': False, 'padDistance': 5, 'distances': [1], 'force2D': False, 'force2Ddimension': 0, 'resegmentRange': None, 'label': 1, 'additionalInfo': True}	{'Original': {}}	92aff36785b4cbef869c9a8d533fb32155899d21	3D	(0.908203125, 0.908203125, 5.000000000000002)	(512, 512, 64)	-716.8355601	-1024	2976	1a46f0c277ba9ec0bfb5ff7e693690ba6e5974f4	(0.908203125, 0.908203125, 5.000000000000002)	(512, 512, 64)	(119, 152, 2, 270, 202, 45)	823719	2	(248.41965039048512, 258.2202911429747, 24.02352622678365)	(-6.884497203953941, 122.01647535445944, -34.88236886608172)	0.668466524	0.649594466	184.8307422	284.5325074	279.6005513	257.3398813	247.7913685	296.4654718	3394876.873	190.2004563	0.39402433	277232.263	0.081661949	3397152.725	-862	-370	4.25E+11	4.503344778	197	5.139852562	908	151.5787352	-689.584731	-763	-1010	1918
137	0	v3.0.1	1.21.6	2.2.0	1.0.1	3.7.1	{'minimumROIDimensions': 2, 'minimumROISize': None, 'normalize': False, 'normalizeScale': 1, 'removeOutliers': None, 'resampledPixelSpacing': None, 'interpolator': 'sitkBSpline', 'preCrop': False, 'padDistance': 5, 'distances': [1], 'force2D': False, 'force2Ddimension': 0, 'resegmentRange': None, 'label': 1, 'additionalInfo': True}	{'Original': {}}	b356a74d3fc164c023bd4ed3418c2998cd046fe2	3D	(0.9765625, 0.9765625, 4.999999999999999)	(512, 512, 61)	-676.9688771	-1024	2976	618ee4a0712633f30238d81f3be0a56e38bd7739	(0.9765625, 0.9765625, 4.999999999999999)	(512, 512, 61)	(106, 143, 0, 303, 216, 49)	947915	2	(259.01936566042315, 264.57736083931576, 23.700839210266743)	(2.9485992777569834, 103.37632894464429, -14.495803948666307)	0.664902717	0.605862041	194.2010024	320.5366723	310.1329322	257.7547402	296.4796144	314.725222	4519273.837	213.1257043	0.410419294	322083.7351	0.071268913	4520010.948	-863	-461	5.21E+11	4.244064181	147	7.099153327	724	128.115773	-719.2476815	-782	-1011	1735
138	0	v3.0.1	1.21.6	2.2.0	1.0.1	3.7.1	{'minimumROIDimensions': 2, 'minimumROISize': None, 'normalize': False, 'normalizeScale': 1, 'removeOutliers': None, 'resampledPixelSpacing': None, 'interpolator': 'sitkBSpline', 'preCrop': False, 'padDistance': 5, 'distances': [1], 'force2D': False, 'force2Ddimension': 0, 'resegmentRange': None, 'label': 1, 'additionalInfo': True}	{'Original': {}}	00f3972700848d6ad07e2a7a7f35008afd467acd	3D	(1.09375, 1.09375, 4.999999999999999)	(512, 512, 123)	-798.887163	-1024	2976	dd8732ba6287f052825f4f475216447888bca0da	(1.09375, 1.09375, 4.999999999999999)	(512, 512, 123)	(128, 167, 17, 246, 167, 48)	628817	2	(243.6903646052826, 255.236318356533, 42.040490317532765)	(-13.463663712972163, 104.16472320245794, -335.29754841233614)	0.671395623	0.55714647	166.6100895	299.041811	284.4275793	249.1011674	270.2447982	295.4852752	3759812.907	200.7753629	0.482451454	242367.6553	0.06446269	3761234.497	-914	-415	3.64E+11	4.609216157	209	5.329249505	976	155.4150491	-732.8084276	-804	-1024	2000
139	0	v3.0.1	1.21.6	2.2.0	1.0.1	3.7.1	{'minimumROIDimensions': 2, 'minimumROISize': None, 'normalize': False, 'normalizeScale': 1, 'removeOutliers': None, 'resampledPixelSpacing': None, 'interpolator': 'sitkBSpline', 'preCrop': False, 'padDistance': 5, 'distances': [1], 'force2D': False, 'force2Ddimension': 0, 'resegmentRange': None, 'label': 1, 'additionalInfo': True}	{'Original': {}}	ef6091b45de21cf1d5e42395914cfffd74b3af48	3D	(0.6484375, 0.6484375, 4.999999999999999)	(512, 512, 66)	-527.2197196	-1024	1834	79edda5705957c27a4de371f9298dff110e09c4f	(0.6484375, 0.6484375, 4.999999999999999)	(512, 512, 66)	(42, 83, 9, 432, 310, 53)	2418361	2	(264.04297166552055, 252.94360188573998, 35.3896796218596)	(0.5395831893609966, -136.6576644022155, -466.3516018907018)	0.715944064	0.587124204	185.7808191	316.4250732	329.1594899	274.9436245	281.7600844	334.2973672	5084377.153	226.5426528	0.382213657	374113.2555	0.073580941	5084255.655	-917	-677	1.67E+12	3.697725453	80	13.6015051	1094	89.45385769	-818.2656266	-861	-1024	2118
140	0	v3.0.1	1.21.6	2.2.0	1.0.1	3.7.1	{'minimumROIDimensions': 2, 'minimumROISize': None, 'normalize': False, 'normalizeScale': 1, 'removeOutliers': None, 'resampledPixelSpacing': None, 'interpolator': 'sitkBSpline', 'preCrop': False, 'padDistance': 5, 'distances': [1], 'force2D': False, 'force2Ddimension': 0, 'resegmentRange': None, 'label': 1, 'additionalInfo': True}	{'Original': {}}	279f38855beea3ced5213ced62112cc038f1ca08	3D	(1.1660156200000003, 1.1660156200000003, 5.000000000000001)	(512, 512, 112)	-837.4917036	-1024	2976	9f84a4ac1b545b8013c9a3272e752a624cb48641	(1.1660156200000003, 1.1660156200000003, 5.000000000000001)	(512, 512, 112)	(131, 171, 7, 224, 161, 41)	374224	3	(242.74687620248835, 262.0646564624396, 26.553489353969816)	(-15.453350641692282, 111.07148288513852, -357.7325532301511)	0.551547142	0.543314265	165.1954977	304.0514642	265.2581228	215.7991269	264.8113633	280.3659579	2542395.35	167.698716	0.428100024	210426.7413	0.08276712	2543960.58	-772	-333	1.44E+11	4.61531996	204	5.113321253	381	139.385553	-592.0907291	-643	-983	1364
141	0	v3.0.1	1.21.6	2.2.0	1.0.1	3.7.1	{'minimumROIDimensions': 2, 'minimumROISize': None, 'normalize': False, 'normalizeScale': 1, 'removeOutliers': None, 'resampledPixelSpacing': None, 'interpolator': 'sitkBSpline', 'preCrop': False, 'padDistance': 5, 'distances': [1], 'force2D': False, 'force2Ddimension': 0, 'resegmentRange': None, 'label': 1, 'additionalInfo': True}	{'Original': {}}	92743788625adf3cbbcdcf9c2c7faf9d0c49d614	3D	(0.9765625, 0.9765625, 4.999999999999999)	(512, 512, 64)	-734.2027942	-1024	2932	282dc33336f09cd14169d813286f7881a693df7d	(0.9765625, 0.9765625, 4.999999999999999)	(512, 512, 64)	(123, 164, 0, 269, 186, 48)	656918	2	(245.06433070794225, 263.1017448144213, 23.952391318246722)	(-10.679364543025144, 121.93529767033328, 11.76195659123357)	0.653183517	0.595958384	175.2138989	294.0035808	284.8767894	250.0518776	263.4421019	302.8590998	3133624.991	192.0382928	0.370783401	279294.1605	0.089128138	3132429.123	-860	-474	3.53E+11	4.330099624	162	6.819211088	709	124.9979659	-711.8812866	-766	-1023	1732
142	0	v3.0.1	1.21.6	2.2.0	1.0.1	3.7.1	{'minimumROIDimensions': 2, 'minimumROISize': None, 'normalize': False, 'normalizeScale': 1, 'removeOutliers': None, 'resampledPixelSpacing': None, 'interpolator': 'sitkBSpline', 'preCrop': False, 'padDistance': 5, 'distances': [1], 'force2D': False, 'force2Ddimension': 0, 'resegmentRange': None, 'label': 1, 'additionalInfo': True}	{'Original': {}}	6dc7ebf0827a6b8113e95da1974e9cfd218d07fd	3D	(0.914062, 0.914062, 5.0)	(512, 512, 58)	-1122.268391	-3024	3073	f56dc65dee876f4402e2884f96ed1f8f0101ab81	(0.914062, 0.914062, 5.0)	(512, 512, 58)	(101, 150, 1, 298, 215, 53)	944215	2	(243.0149775210095, 269.2393798022696, 29.220384128614775)	(-6.469243617191012, 12.101485980822247, -173.89807935692613)	0.758888604	0.552465554	167.8696717	303.8554542	306.3378593	273.2717133	275.4498197	315.5164998	3945448.123	230.5924416	0.354636605	340485.1081	0.086298209	3944502.257	-855	-405	4.65E+11	4.66493115	206	4.628763473	701	141.0129201	-676.8967725	-728	-1024	1725
143	0	v3.0.1	1.21.6	2.2.0	1.0.1	3.7.1	{'minimumROIDimensions': 2, 'minimumROISize': None, 'normalize': False, 'normalizeScale': 1, 'removeOutliers': None, 'resampledPixelSpacing': None, 'interpolator': 'sitkBSpline', 'preCrop': False, 'padDistance': 5, 'distances': [1], 'force2D': False, 'force2Ddimension': 0, 'resegmentRange': None, 'label': 1, 'additionalInfo': True}	{'Original': {}}	286540f6dba858f84d1b810371734228dd1a1c4a	3D	(1.0703125, 1.0703125, 4.999999999999998)	(512, 512, 76)	-824.6670698	-1024	2337	be73763e3d5d93e0307269b6ec95eb4a8b87ba10	(1.0703125, 1.0703125, 4.999999999999998)	(512, 512, 76)	(138, 115, 0, 254, 189, 53)	948291	1	(268.6707350380843, 220.68205540282466, 24.672502428052148)	(13.56164609544959, 107.19876242333584, -104.1374878597392)	0.756656157	0.617581831	185.2253534	299.9203412	316.3985556	271.0035109	272.8772162	318.8068199	5430230.225	226.9365728	0.476515933	313534.6376	0.057738738	5431663.141	-909	-682	6.61E+11	3.411467685	67	13.53790673	278	86.70429563	-822.8603583	-869	-1024	1302
144	0	v3.0.1	1.21.6	2.2.0	1.0.1	3.7.1	{'minimumROIDimensions': 2, 'minimumROISize': None, 'normalize': False, 'normalizeScale': 1, 'removeOutliers': None, 'resampledPixelSpacing': None, 'interpolator': 'sitkBSpline', 'preCrop': False, 'padDistance': 5, 'distances': [1], 'force2D': False, 'force2Ddimension': 0, 'resegmentRange': None, 'label': 1, 'additionalInfo': True}	{'Original': {}}	5debdd350d90cccc0311d46c3c2668b1fd6bc534	3D	(1.0078125, 1.0078125, 5.0)	(512, 512, 64)	-739.8486974	-1024	2976	5601949ad804e0efb1803e73c2d15ddc3064ad6e	(1.0078125, 1.0078125, 5.0)	(512, 512, 64)	(125, 171, 3, 263, 179, 48)	681932	2	(243.73721280127637, 267.7184426013151, 26.217863364675658)	(-12.358590223713662, 126.8099929341378, -6.910683176621717)	0.611753942	0.563220347	174.2428275	309.3688439	289.4730547	249.0468397	266.7658937	303.4092792	3461992.724	189.2576096	0.462037922	239528.5411	0.069188054	3463144.047	-882	-467	3.90E+11	4.319880146	146	6.822435604	805	130.4626659	-733.8868626	-795	-1021	1826
145	0	v3.0.1	1.21.6	2.2.0	1.0.1	3.7.1	{'minimumROIDimensions': 2, 'minimumROISize': None, 'normalize': False, 'normalizeScale': 1, 'removeOutliers': None, 'resampledPixelSpacing': None, 'interpolator': 'sitkBSpline', 'preCrop': False, 'padDistance': 5, 'distances': [1], 'force2D': False, 'force2Ddimension': 0, 'resegmentRange': None, 'label': 1, 'additionalInfo': True}	{'Original': {}}	d180634040a00f2ff1972ecfd8b8250901b98d06	3D	(1.06445312, 1.06445312, 5.0)	(512, 512, 63)	-770.208683	-1024	1591	b4917e2e72d80eb653694981caa5feae8c27661e	(1.06445312, 1.06445312, 5.0)	(512, 512, 63)	(137, 178, 3, 238, 151, 51)	511638	2	(266.6002759763739, 264.41205109862835, 28.794960499415602)	(11.283495555912225, 123.95423275753438, -79.025197502922)	0.662471522	0.480809234	142.6216916	296.6284372	296.6440297	261.8745454	249.9176343	304.4428802	2897386.396	196.5078923	0.466769431	210564.9084	0.072674086	2898583.899	-867	-448	2.83E+11	4.246594231	151	6.889601247	1021	133.3610842	-720.1802075	-787	-1024	2045
146	0	v3.0.1	1.21.6	2.2.0	1.0.1	3.7.1	{'minimumROIDimensions': 2, 'minimumROISize': None, 'normalize': False, 'normalizeScale': 1, 'removeOutliers': None, 'resampledPixelSpacing': None, 'interpolator': 'sitkBSpline', 'preCrop': False, 'padDistance': 5, 'distances': [1], 'force2D': False, 'force2Ddimension': 0, 'resegmentRange': None, 'label': 1, 'additionalInfo': True}	{'Original': {}}	56ef1a1157d7e1e54f3ac4586391cb754c12eec0	3D	(0.9765625, 0.9765625, 4.999999999999999)	(512, 512, 60)	-734.2951558	-1024	2976	16b203c219b6c86809743c7150caf61473af2cb6	(0.9765625, 0.9765625, 4.999999999999999)	(512, 512, 60)	(135, 162, 2, 241, 181, 38)	475837	3	(248.69683105769414, 268.7528691547736, 20.488249127327215)	(-7.132000920220577, 127.45397378395859, -27.558754363363946)	0.606441275	0.54945307	152.155861	276.9223964	246.4878293	208.3009415	241.6276922	262.642737	2268085.877	167.9371711	0.443174934	188371.5301	0.083053085	2268967.628	-810	-407	2.21E+11	4.327325066	170	6.274558376	845	128.9932863	-659.3050814	-719	-950	1795
147	0	v3.0.1	1.21.6	2.2.0	1.0.1	3.7.1	{'minimumROIDimensions': 2, 'minimumROISize': None, 'normalize': False, 'normalizeScale': 1, 'removeOutliers': None, 'resampledPixelSpacing': None, 'interpolator': 'sitkBSpline', 'preCrop': False, 'padDistance': 5, 'distances': [1], 'force2D': False, 'force2Ddimension': 0, 'resegmentRange': None, 'label': 1, 'additionalInfo': True}	{'Original': {}}	520770e843f1f6232c0b37d71c1d853afdf01651	3D	(0.9335937500000003, 0.9335937500000003, 5.000000000000002)	(512, 512, 88)	-780.1777871	-1024	2976	122088f15d21bae1c8db73b9156f45436fc54260	(0.9335937500000003, 0.9335937500000003, 5.000000000000002)	(512, 512, 88)	(117, 174, 0, 286, 173, 50)	850742	2	(258.8286166663924, 264.53685958845335, 22.755207806832153)	(2.6407788408897943, 131.9699587564077, 14.276039034160803)	0.718979434	0.479442224	152.6531953	318.3974788	311.487741	257.7064226	267.8828469	311.7994522	3707630.877	228.9212392	0.366910001	315734.6418	0.085158057	3707522.109	-857	-463	4.52E+11	4.359384022	173	6.391349144	701	128.8279061	-707.4088549	-765	-1024	1725
148	0	v3.0.1	1.21.6	2.2.0	1.0.1	3.7.1	{'minimumROIDimensions': 2, 'minimumROISize': None, 'normalize': False, 'normalizeScale': 1, 'removeOutliers': None, 'resampledPixelSpacing': None, 'interpolator': 'sitkBSpline', 'preCrop': False, 'padDistance': 5, 'distances': [1], 'force2D': False, 'force2Ddimension': 0, 'resegmentRange': None, 'label': 1, 'additionalInfo': True}	{'Original': {}}	19658c6725c177b57bb59d25c7467a0306c86b45	3D	(0.761719, 0.761719, 5.0)	(512, 512, 47)	-1019.324125	-3024	2827	828f42902a919c11c22fa1ad583b0ec31d4f61db	(0.761719, 0.761719, 5.0)	(512, 512, 47)	(67, 143, 0, 328, 253, 42)	918723	2	(224.9130151307848, 278.07489743916284, 21.22947286614137)	(-23.679483027593733, 16.814932802461755, -167.85263566929314)	0.662943633	0.576526631	160.0451836	277.6024122	254.4764373	225.0798358	254.6067834	269.6372456	2668724.249	184.0347516	0.331531613	280647.8028	0.105161784	2665288.163	-853	-426	4.67E+11	4.573749902	186	7.579328361	1536	139.5716861	-686.4492649	-745	-1024	2560
149	0	v3.0.1	1.21.6	2.2.0	1.0.1	3.7.1	{'minimumROIDimensions': 2, 'minimumROISize': None, 'normalize': False, 'normalizeScale': 1, 'removeOutliers': None, 'resampledPixelSpacing': None, 'interpolator': 'sitkBSpline', 'preCrop': False, 'padDistance': 5, 'distances': [1], 'force2D': False, 'force2Ddimension': 0, 'resegmentRange': None, 'label': 1, 'additionalInfo': True}	{'Original': {}}	475b45d55fcade608c3348ef6c348c2ee675582a	3D	(0.9765625, 0.9765625, 4.999999999999999)	(512, 512, 60)	-784.6947977	-1024	2032	5a7fbc0e5a94afd5e74fa705cb20494eaab3b495	(0.9765625, 0.9765625, 4.999999999999999)	(512, 512, 60)	(124, 178, 5, 250, 149, 45)	522687	2	(240.7823955828249, 258.45328274856655, 27.62514659825096)	(-14.860941813647543, 127.39578393414703, -51.87420600874523)	0.748840615	0.476216955	130.72973	274.5171685	274.0796032	233.0041289	245.4748698	277.507918	2491728.862	205.5696053	0.435181473	204243.1886	0.081968464	2492365.837	-895	-499	3.11E+11	4.263335325	159	6.615892602	196	128.2952235	-750.4631835	-813	-1000	1196
150	0	v3.0.1	1.21.6	2.2.0	1.0.1	3.7.1	{'minimumROIDimensions': 2, 'minimumROISize': None, 'normalize': False, 'normalizeScale': 1, 'removeOutliers': None, 'resampledPixelSpacing': None, 'interpolator': 'sitkBSpline', 'preCrop': False, 'padDistance': 5, 'distances': [1], 'force2D': False, 'force2Ddimension': 0, 'resegmentRange': None, 'label': 1, 'additionalInfo': True}	{'Original': {}}	ead695d19ce5ae3352c0a2248aba2a1f188f0ac8	3D	(1.1035156199999996, 1.1035156199999996, 4.999999999999998)	(512, 512, 91)	-794.6710146	-1024	2976	abe6a24363fe2eb0eddf91251183a63e8aa47fdb	(1.1035156199999996, 1.1035156199999996, 4.999999999999998)	(512, 512, 91)	(137, 165, 13, 249, 164, 51)	722320	2	(255.85600011075422, 257.7802372909514, 37.164443736847936)	(-0.15890740706100814, 126.96451837787123, -4.677781315760313)	0.737047222	0.498627411	158.4161073	317.7043697	317.1077527	266.7651799	275.5741664	318.8233289	4396835.136	234.1631232	0.495635797	261867.4866	0.059558177	4398014.067	-847	-485	3.93E+11	4.06814487	140	7.95573582	598	119.0107767	-717.9302068	-779	-990	1588
151	0	v3.0.1	1.21.6	2.2.0	1.0.1	3.7.1	{'minimumROIDimensions': 2, 'minimumROISize': None, 'normalize': False, 'normalizeScale': 1, 'removeOutliers': None, 'resampledPixelSpacing': None, 'interpolator': 'sitkBSpline', 'preCrop': False, 'padDistance': 5, 'distances': [1], 'force2D': False, 'force2Ddimension': 0, 'resegmentRange': None, 'label': 1, 'additionalInfo': True}	{'Original': {}}	bc5c36e35be4dd15942b44b769ddca0272ecea63	3D	(1.03125, 1.03125, 5.0)	(512, 512, 60)	-706.0902959	-1024	2976	a25a3538f43e61c366be64e1f78ce771fea9c337	(1.03125, 1.03125, 5.0)	(512, 512, 60)	(124, 153, 0, 259, 198, 40)	477634	22	(225.58676099272665, 271.46189132264453, 20.68696114598207)	(-31.36365272625065, 110.94507542647719, -26.56519427008962)	0.676165077	0.566074648	159.0707904	281.0067384	286.8043282	221.7093043	271.6321113	289.6105497	2536707.1	190.0069429	0.44347954	202826.2146	0.079956497	2539762.822	-772	-311	1.85E+11	4.593525841	218	4.603777654	353	146.3373697	-593.1991525	-653	-950	1303
152	0	v3.0.1	1.21.6	2.2.0	1.0.1	3.7.1	{'minimumROIDimensions': 2, 'minimumROISize': None, 'normalize': False, 'normalizeScale': 1, 'removeOutliers': None, 'resampledPixelSpacing': None, 'interpolator': 'sitkBSpline', 'preCrop': False, 'padDistance': 5, 'distances': [1], 'force2D': False, 'force2Ddimension': 0, 'resegmentRange': None, 'label': 1, 'additionalInfo': True}	{'Original': {}}	dc4028cbd0b2c57e4e382f655261f50ab49e9ea2	3D	(0.9726562500000001, 0.9726562500000001, 5.000000000000001)	(512, 512, 96)	-705.4559182	-1024	2976	0cb1d12b305e46c69275f0db91e3d9280ae51758	(0.9726562500000001, 0.9726562500000001, 5.000000000000001)	(512, 512, 96)	(122, 159, 39, 260, 196, 40)	573189	2	(246.23398564871272, 272.87895266657245, 57.533956513471125)	(-9.498974896369276, 121.41741880459588, -52.83021743264436)	0.657205865	0.561722386	156.3437839	278.3292738	265.3192353	214.202648	255.7198188	268.8044225	2710446.847	182.9196311	0.432730708	217250.277	0.080152938	2711356.444	-823	-344	2.60E+11	4.592790545	228	4.846517686	305	153.5912039	-642.8802733	-711	-1012	1317
153	0	v3.0.1	1.21.6	2.2.0	1.0.1	3.7.1	{'minimumROIDimensions': 2, 'minimumROISize': None, 'normalize': False, 'normalizeScale': 1, 'removeOutliers': None, 'resampledPixelSpacing': None, 'interpolator': 'sitkBSpline', 'preCrop': False, 'padDistance': 5, 'distances': [1], 'force2D': False, 'force2Ddimension': 0, 'resegmentRange': None, 'label': 1, 'additionalInfo': True}	{'Original': {}}	ad0ee501b76f16678e46db42217eeecf11d09587	3D	(0.9277343750000001, 0.9277343750000001, 4.999999999999999)	(512, 512, 112)	-729.5435468	-1024	2976	4389f8b7e50fcc7a7054f76dc40733862d56fec2	(0.9277343750000001, 0.9277343750000001, 4.999999999999999)	(512, 512, 112)	(119, 168, 33, 286, 192, 52)	928859	66	(265.6514304108589, 276.767311292672, 59.118829660906556)	(8.953963760074174, 124.26654856253754, -19.905851695467277)	0.690506794	0.574035164	174.4346366	303.8744794	297.7302449	267.9876606	272.1979613	318.5776651	3995762.24	209.8273926	0.437366183	278423.1544	0.06967961	3997303.236	-879	-487	5.50E+11	4.078488291	127	8.06991735	901	127.4997254	-747.3110149	-815	-1024	1925
154	0	v3.0.1	1.21.6	2.2.0	1.0.1	3.7.1	{'minimumROIDimensions': 2, 'minimumROISize': None, 'normalize': False, 'normalizeScale': 1, 'removeOutliers': None, 'resampledPixelSpacing': None, 'interpolator': 'sitkBSpline', 'preCrop': False, 'padDistance': 5, 'distances': [1], 'force2D': False, 'force2Ddimension': 0, 'resegmentRange': None, 'label': 1, 'additionalInfo': True}	{'Original': {}}	afb4561eeeb42f958dbbf6d5c3d7158778394707	3D	(0.9765625, 0.9765625, 4.999999999999999)	(512, 512, 71)	-799.1825232	-1024	2976	1d473044eb84b77a03d6ca825ff23571c848a0b4	(0.9765625, 0.9765625, 4.999999999999999)	(512, 512, 71)	(122, 179, 1, 259, 150, 53)	867860	1	(252.04393681008457, 257.36233263429585, 26.739765630401216)	(-3.8633429589017965, 126.33040296317955, -76.30117184799394)	0.835024319	0.474234417	137.924764	290.8366809	318.8786529	267.5721629	251.5250421	321.5587275	4137501.518	242.8557015	0.481647255	258769.9325	0.062542559	4138278.961	-876	-624	5.49E+11	3.549697801	77	12.05562158	313	92.18147008	-781.6172055	-830	-1024	1337
155	0	v3.0.1	1.21.6	2.2.0	1.0.1	3.7.1	{'minimumROIDimensions': 2, 'minimumROISize': None, 'normalize': False, 'normalizeScale': 1, 'removeOutliers': None, 'resampledPixelSpacing': None, 'interpolator': 'sitkBSpline', 'preCrop': False, 'padDistance': 5, 'distances': [1], 'force2D': False, 'force2Ddimension': 0, 'resegmentRange': None, 'label': 1, 'additionalInfo': True}	{'Original': {}}	bc34285a25298eb07ab1186fae2192628e92f292	3D	(1.03320312, 1.03320312, 4.999999999999998)	(512, 512, 96)	-787.1128913	-1024	2318	24bdfc83efd64257001031b8cd35edbbff18e56b	(1.03320312, 1.03320312, 4.999999999999998)	(512, 512, 96)	(109, 182, 5, 285, 185, 54)	875894	2	(253.7578051682053, 288.4157843300673, 31.44332190881545)	(-2.316643975858085, 128.49208822707268, 81.71660954407722)	0.735585156	0.55479469	176.5111339	318.155774	324.5971828	278.4781281	294.6096762	325.7698315	4673798.782	234.0306648	0.430728518	313853.6415	0.067151723	4675122.27	-862	-450	4.67E+11	4.366899853	163	6.303126176	706	130.1037857	-707.8004131	-766	-992	1698
156	0	v3.0.1	1.21.6	2.2.0	1.0.1	3.7.1	{'minimumROIDimensions': 2, 'minimumROISize': None, 'normalize': False, 'normalizeScale': 1, 'removeOutliers': None, 'resampledPixelSpacing': None, 'interpolator': 'sitkBSpline', 'preCrop': False, 'padDistance': 5, 'distances': [1], 'force2D': False, 'force2Ddimension': 0, 'resegmentRange': None, 'label': 1, 'additionalInfo': True}	{'Original': {}}	18ce5b89b1ddebb5ce83936d076781fd5a061497	3D	(1.00390625, 1.00390625, 5.0)	(512, 512, 62)	-675.9033481	-1024	2976	9c0577bc031b2962f56df7a61a831bd5807a2e0d	(1.00390625, 1.00390625, 5.0)	(512, 512, 62)	(125, 141, 0, 277, 224, 47)	816640	1	(267.41850142045456, 265.220441075627, 24.066467476489027)	(11.463104941628217, 94.25645842357866, -17.667662617554868)	0.750609871	0.6199258	190.9590191	308.035283	293.1228521	272.0764881	286.6218274	313.5075821	4114336.516	231.2143242	0.399672527	310679.8131	0.075511522	4115162.305	-869	-386	4.16E+11	4.651472592	222	4.585369382	704	153.0595857	-684.8854232	-749	-1024	1728
157	0	v3.0.1	1.21.6	2.2.0	1.0.1	3.7.1	{'minimumROIDimensions': 2, 'minimumROISize': None, 'normalize': False, 'normalizeScale': 1, 'removeOutliers': None, 'resampledPixelSpacing': None, 'interpolator': 'sitkBSpline', 'preCrop': False, 'padDistance': 5, 'distances': [1], 'force2D': False, 'force2Ddimension': 0, 'resegmentRange': None, 'label': 1, 'additionalInfo': True}	{'Original': {}}	000f076fc2b01b467d9dfdbdc2cf2f4cf333c362	3D	(0.802734375, 0.802734375, 5.000000000000001)	(512, 512, 66)	-584.4815996	-1024	1505	57c9a34c3853327779258200e2181a9fe0224cc1	(0.802734375, 0.802734375, 5.000000000000001)	(512, 512, 66)	(62, 93, 3, 383, 273, 61)	1886759	2	(252.1249428252363, 247.6686863558091, 32.697837932666545)	(-11.70927441177318, -146.7864646635984, -468.7108103366673)	0.789695496	0.572690716	190.0781849	331.9037302	362.8639682	305.7267158	307.9917207	363.7524394	6081197.992	262.1028809	0.359047214	448737.1163	0.073790907	6078972.188	-911	-636	1.26E+12	3.866304674	96	11.47103562	1073	96.82925141	-801.8019715	-847	-1024	2097
158	0	v3.0.1	1.21.6	2.2.0	1.0.1	3.7.1	{'minimumROIDimensions': 2, 'minimumROISize': None, 'normalize': False, 'normalizeScale': 1, 'removeOutliers': None, 'resampledPixelSpacing': None, 'interpolator': 'sitkBSpline', 'preCrop': False, 'padDistance': 5, 'distances': [1], 'force2D': False, 'force2Ddimension': 0, 'resegmentRange': None, 'label': 1, 'additionalInfo': True}	{'Original': {}}	6cd814c060a92d1b9e977aa2c7090ee1dd95b569	3D	(0.9765625, 0.9765625, 4.999999999999999)	(512, 512, 64)	-715.4514324	-1024	2558	2b1a4027da1b89762a88a8b90222433a5919ddcb	(0.9765625, 0.9765625, 4.999999999999999)	(512, 512, 64)	(107, 142, 0, 285, 200, 49)	724843	2	(255.0943528460646, 261.8791338262217, 24.843088779225294)	(-0.8844210487650344, 120.74134162716962, -7.284556103873555)	0.67949858	0.504261614	164.905154	327.023016	308.9183815	255.1609892	286.55246	310.1710801	3455340.068	222.2116749	0.406576665	271853.8822	0.078676448	3456320.763	-839	-390	3.74E+11	4.204430944	156	5.340413712	346	138.8236189	-693.5163629	-768	-970	1316
159	0	v3.0.1	1.21.6	2.2.0	1.0.1	3.7.1	{'minimumROIDimensions': 2, 'minimumROISize': None, 'normalize': False, 'normalizeScale': 1, 'removeOutliers': None, 'resampledPixelSpacing': None, 'interpolator': 'sitkBSpline', 'preCrop': False, 'padDistance': 5, 'distances': [1], 'force2D': False, 'force2Ddimension': 0, 'resegmentRange': None, 'label': 1, 'additionalInfo': True}	{'Original': {}}	bba337c5bd08b2d77945b4b3554b78eb69b6fa1a	3D	(0.9765625, 0.9765625, 4.999999999999999)	(512, 512, 96)	-781.4884119	-1024	2976	687a3c2f18e8d1636cc837f19a87a0f19f356159	(0.9765625, 0.9765625, 4.999999999999999)	(512, 512, 96)	(137, 199, 28, 237, 160, 41)	483843	4	(256.94179723588024, 288.72325733760744, 47.822444470623736)	(0.9197238631643074, 137.9563059937573, 35.11222235311868)	0.648867242	0.539500619	142.5223726	264.1746229	259.3479372	212.9430447	230.8594576	265.1587734	2306324.244	171.4142591	0.422735282	199692.8603	0.086584903	2307143.211	-806	-372	2.25E+11	4.236168692	167	5.361560895	542	133.5776906	-658.915206	-726	-962	1504
160	0	v3.0.1	1.21.6	2.2.0	1.0.1	3.7.1	{'minimumROIDimensions': 2, 'minimumROISize': None, 'normalize': False, 'normalizeScale': 1, 'removeOutliers': None, 'resampledPixelSpacing': None, 'interpolator': 'sitkBSpline', 'preCrop': False, 'padDistance': 5, 'distances': [1], 'force2D': False, 'force2Ddimension': 0, 'resegmentRange': None, 'label': 1, 'additionalInfo': True}	{'Original': {}}	f65460d515a82564e4f2deab18341a253b4ac479	3D	(0.9765625, 0.9765625, 4.999999999999999)	(512, 512, 82)	-775.488657	-1024	2976	69966ca4016ac241583feb412a810de29352255b	(0.9765625, 0.9765625, 4.999999999999999)	(512, 512, 82)	(121, 156, 25, 252, 187, 42)	678171	2	(243.00531281933317, 260.71773195845884, 43.86780325316181)	(-12.690124199869956, 129.60716011568246, 29.339016265809022)	0.66862576	0.59954483	170.1203271	283.7491351	275.0768076	225.4813103	250.8264234	279.3318952	3233258.526	189.721981	0.407868823	259253.0669	0.080183216	3233771.324	-865	-424	3.77E+11	4.180902728	156	5.971307628	489	137.8209612	-720.9056492	-795	-987	1476
161	0	v3.0.1	1.21.6	2.2.0	1.0.1	3.7.1	{'minimumROIDimensions': 2, 'minimumROISize': None, 'normalize': False, 'normalizeScale': 1, 'removeOutliers': None, 'resampledPixelSpacing': None, 'interpolator': 'sitkBSpline', 'preCrop': False, 'padDistance': 5, 'distances': [1], 'force2D': False, 'force2Ddimension': 0, 'resegmentRange': None, 'label': 1, 'additionalInfo': True}	{'Original': {}}	ab3d3e8e778cb1c35ea26b21327415fecc910ff0	3D	(0.9492187499999999, 0.9492187499999999, 4.999999999999999)	(512, 512, 63)	-737.262329	-1024	1820	d7bde7f36e380d88b49fcc0267a301591403de40	(0.9492187499999999, 0.9492187499999999, 4.999999999999999)	(512, 512, 63)	(116, 159, 1, 267, 200, 53)	1112818	1	(252.28660571629862, 266.1649865476655, 27.518513359776712)	(-3.5248234802321576, 124.64879582454182, -30.407433201116447)	0.817245498	0.624250619	181.022079	289.983019	311.2817018	273.909685	256.1220159	313.16771	5012450.74	236.9873167	0.458163204	309146.259	0.06167567	5013335.425	-886	-515	6.65E+11	4.107627919	135	8.126194046	852	121.6043937	-752.8679056	-813	-1008	1860
162	0	v3.0.1	1.21.6	2.2.0	1.0.1	3.7.1	{'minimumROIDimensions': 2, 'minimumROISize': None, 'normalize': False, 'normalizeScale': 1, 'removeOutliers': None, 'resampledPixelSpacing': None, 'interpolator': 'sitkBSpline', 'preCrop': False, 'padDistance': 5, 'distances': [1], 'force2D': False, 'force2Ddimension': 0, 'resegmentRange': None, 'label': 1, 'additionalInfo': True}	{'Original': {}}	f78648a2577a1b5d1cf3a46aa1a77e616222a974	3D	(1.02734375, 1.02734375, 4.999999999999999)	(512, 512, 63)	-707.9536805	-1024	2611	666f22028cebad4577c1f288900d3d51adaf83c5	(1.02734375, 1.02734375, 4.999999999999999)	(512, 512, 63)	(119, 158, 0, 270, 200, 43)	659243	2	(252.86600085249293, 272.6964488056756, 22.144603734889866)	(-3.2196944366967273, 112.15299232770576, 10.723018674449335)	0.599607508	0.539877961	173.0300789	320.4985039	291.2811815	233.4307233	280.0656643	298.9935558	3477780.295	192.1733094	0.432132489	256882.9618	0.073864057	3478941.274	-816	-368	3.05E+11	4.414084073	180	4.66798804	599	137.8965869	-655.4786839	-720	-981	1580
163	0	v3.0.1	1.21.6	2.2.0	1.0.1	3.7.1	{'minimumROIDimensions': 2, 'minimumROISize': None, 'normalize': False, 'normalizeScale': 1, 'removeOutliers': None, 'resampledPixelSpacing': None, 'interpolator': 'sitkBSpline', 'preCrop': False, 'padDistance': 5, 'distances': [1], 'force2D': False, 'force2Ddimension': 0, 'resegmentRange': None, 'label': 1, 'additionalInfo': True}	{'Original': {}}	3508a4e1e434697e9e8137f73fe23be8980617d2	3D	(0.88671875, 0.88671875, 5.0)	(512, 512, 61)	-694.7112123	-1024	2976	540734ccc9c32225bdb18fea25331d65b1b87e20	(0.88671875, 0.88671875, 5.0)	(512, 512, 61)	(116, 169, 6, 280, 228, 46)	731601	2	(271.211630383228, 286.46157536690083, 28.913358510991646)	(13.48843787887796, 112.01085003236909, 6.5667925549582264)	0.652825774	0.601290269	173.2665983	288.1579952	274.6958181	246.8212748	257.5242539	283.8962035	2875636.928	188.1169662	0.428280121	228338.3764	0.079404453	2876180.109	-839	-369	3.53E+11	4.522805469	211	4.723259805	1518	148.2424882	-666.9207327	-735	-1024	2542
164	0	v3.0.1	1.21.6	2.2.0	1.0.1	3.7.1	{'minimumROIDimensions': 2, 'minimumROISize': None, 'normalize': False, 'normalizeScale': 1, 'removeOutliers': None, 'resampledPixelSpacing': None, 'interpolator': 'sitkBSpline', 'preCrop': False, 'padDistance': 5, 'distances': [1], 'force2D': False, 'force2Ddimension': 0, 'resegmentRange': None, 'label': 1, 'additionalInfo': True}	{'Original': {}}	c0708acb56a40000222cdee796a982ed01fbdaf2	3D	(0.9765625, 0.9765625, 4.999999999999999)	(512, 512, 76)	-706.9473773	-1024	2976	8aa20215f74c7bd7742fa7378c51c26398ee36d1	(0.9765625, 0.9765625, 4.999999999999999)	(512, 512, 76)	(120, 139, 7, 270, 214, 43)	646261	2	(247.1907928839896, 265.45096176312666, 27.294665777449048)	(-8.60274132422893, 114.22945484680338, 34.9733288872452)	0.64419382	0.561114574	167.0769993	297.7591513	280.1366854	231.5603419	266.9000876	285.9369557	3080547.651	191.8146052	0.430064393	238068.8597	0.077281343	3081612.587	-862	-393	3.38E+11	4.406915081	190	5.043739467	649	145.4927897	-697.1101939	-767	-983	1632
165	0	v3.0.1	1.21.6	2.2.0	1.0.1	3.7.1	{'minimumROIDimensions': 2, 'minimumROISize': None, 'normalize': False, 'normalizeScale': 1, 'removeOutliers': None, 'resampledPixelSpacing': None, 'interpolator': 'sitkBSpline', 'preCrop': False, 'padDistance': 5, 'distances': [1], 'force2D': False, 'force2Ddimension': 0, 'resegmentRange': None, 'label': 1, 'additionalInfo': True}	{'Original': {}}	5711f71060a9f997c0c34d11b04a3a296c414feb	3D	(0.9765625, 0.9765625, 4.999999999999999)	(512, 512, 59)	-757.7113173	-1024	2976	964d343c336379c72795cb5224b30a210cc06cd5	(0.9765625, 0.9765625, 4.999999999999999)	(512, 512, 59)	(125, 183, 2, 247, 166, 44)	558557	31	(245.23575570622157, 276.3993916466896, 24.306991050152448)	(-10.511957318143004, 134.92128090497033, -3.4650447492377907)	0.658337571	0.550850784	151.6488093	275.2992531	260.5374489	226.2319922	242.6477796	267.4316832	2661484.679	181.2398415	0.457569494	202975.2299	0.076263911	2663407.326	-794	-438	2.62E+11	4.106581697	139	7.41856906	584	116.0415475	-664.6838926	-721	-963	1547
166	0	v3.0.1	1.21.6	2.2.0	1.0.1	3.7.1	{'minimumROIDimensions': 2, 'minimumROISize': None, 'normalize': False, 'normalizeScale': 1, 'removeOutliers': None, 'resampledPixelSpacing': None, 'interpolator': 'sitkBSpline', 'preCrop': False, 'padDistance': 5, 'distances': [1], 'force2D': False, 'force2Ddimension': 0, 'resegmentRange': None, 'label': 1, 'additionalInfo': True}	{'Original': {}}	8905b7d715643e81ff5f68e5d7594efb8b1194d9	3D	(0.853515625, 0.853515625, 5.0)	(512, 512, 58)	-683.179976	-1024	2976	d0930bcbbe02502b9ced6942a438182e7c9afa28	(0.853515625, 0.853515625, 5.0)	(512, 512, 58)	(109, 164, 1, 309, 213, 44)	985220	2	(247.9606260530643, 279.6764905300339, 22.628661618724752)	(-6.86173127892755, 125.20825461254847, -24.85669190637624)	0.622187405	0.562369708	170.1762227	302.6055997	296.7039716	233.7419002	264.2151329	297.4459834	3587895.512	188.2773927	0.471555399	240350.259	0.066989202	3588609.279	-879	-506	5.78E+11	4.080976295	125	8.578962055	957	120.8761075	-745.5744423	-805	-974	1931
167	0	v3.0.1	1.21.6	2.2.0	1.0.1	3.7.1	{'minimumROIDimensions': 2, 'minimumROISize': None, 'normalize': False, 'normalizeScale': 1, 'removeOutliers': None, 'resampledPixelSpacing': None, 'interpolator': 'sitkBSpline', 'preCrop': False, 'padDistance': 5, 'distances': [1], 'force2D': False, 'force2Ddimension': 0, 'resegmentRange': None, 'label': 1, 'additionalInfo': True}	{'Original': {}}	bd0e2db104d574365f670db40d3d91fc0b6a2e93	3D	(0.9765625, 0.9765625, 4.999999999999999)	(512, 512, 70)	-702.2731474	-1024	2976	ab9ba3e30c393c16d5a6b0d8620165b04028084b	(0.9765625, 0.9765625, 4.999999999999999)	(512, 512, 70)	(134, 154, 7, 260, 217, 41)	654441	2	(262.0157202864735, 281.54663445597083, 27.361459627376647)	(5.874726842259264, 109.94788521090902, 9.307298136883219)	0.749736575	0.566024549	158.8883009	280.7092044	263.7015637	227.2422991	266.1361265	271.5818283	3119245.768	210.4579576	0.425868795	242423.4918	0.077718625	3120617.867	-854	-391	3.20E+11	4.605849328	232	4.589996267	938	148.4597091	-672.6811538	-733	-979	1917
168	0	v3.0.1	1.21.6	2.2.0	1.0.1	3.7.1	{'minimumROIDimensions': 2, 'minimumROISize': None, 'normalize': False, 'normalizeScale': 1, 'removeOutliers': None, 'resampledPixelSpacing': None, 'interpolator': 'sitkBSpline', 'preCrop': False, 'padDistance': 5, 'distances': [1], 'force2D': False, 'force2Ddimension': 0, 'resegmentRange': None, 'label': 1, 'additionalInfo': True}	{'Original': {}}	5b184e8f201fed8ea4a11a592ef86831a6e0bddb	3D	(1.0078125, 1.0078125, 5.0)	(512, 512, 79)	-802.1003753	-1024	2976	7d19941e6a6fa7eaa22b955b8be9ffd22105c96f	(1.0078125, 1.0078125, 5.0)	(512, 512, 79)	(114, 176, 5, 285, 186, 52)	1154140	22	(256.41998024503096, 272.82262897048884, 28.589491742769507)	(0.42326134069526233, 121.95405575932077, -11.552541286152461)	0.753097382	0.53742844	173.0861187	322.0635637	345.6987662	273.6707132	281.830941	347.8064711	5861013.303	242.5452267	0.455843108	344866.124	0.0588407	5861219.403	-914	-530	7.62E+11	3.89796383	108	8.374805577	816	127.1121918	-790.3078673	-862	-1024	1840
169	0	v3.0.1	1.21.6	2.2.0	1.0.1	3.7.1	{'minimumROIDimensions': 2, 'minimumROISize': None, 'normalize': False, 'normalizeScale': 1, 'removeOutliers': None, 'resampledPixelSpacing': None, 'interpolator': 'sitkBSpline', 'preCrop': False, 'padDistance': 5, 'distances': [1], 'force2D': False, 'force2Ddimension': 0, 'resegmentRange': None, 'label': 1, 'additionalInfo': True}	{'Original': {}}	cd3972c0009d9831c6a19f1be2930f78361a02c6	3D	(1.18164062, 1.18164062, 4.999999999999998)	(512, 512, 80)	-808.1507459	-1024	2976	db2b132c8893f608de6de47709abdf0bf93e9e74	(1.18164062, 1.18164062, 4.999999999999998)	(512, 512, 80)	(131, 173, 0, 222, 149, 47)	376730	2	(229.935019775436, 259.50469832506036, 24.13202027977597)	(-30.79944067284157, 109.14129262173734, -52.83995960112016)	0.631575327	0.479621984	150.8628791	314.5453795	310.9751027	240.1833223	257.0360347	311.9926652	2628599.715	198.6591008	0.477673148	192827.7794	0.073357605	2630092.565	-851	-344	1.83E+11	4.582790833	233	4.138323234	505	157.6372503	-666.448414	-737	-949	1454
170	0	v3.0.1	1.21.6	2.2.0	1.0.1	3.7.1	{'minimumROIDimensions': 2, 'minimumROISize': None, 'normalize': False, 'normalizeScale': 1, 'removeOutliers': None, 'resampledPixelSpacing': None, 'interpolator': 'sitkBSpline', 'preCrop': False, 'padDistance': 5, 'distances': [1], 'force2D': False, 'force2Ddimension': 0, 'resegmentRange': None, 'label': 1, 'additionalInfo': True}	{'Original': {}}	4093322c419b732011f0dd9c508f20e1cfe2b076	3D	(0.9765625, 0.9765625, 4.999999999999999)	(512, 512, 59)	-698.2966354	-1024	2976	da44a6126146b42f994e308d1e3c81977698b4bb	(0.9765625, 0.9765625, 4.999999999999999)	(512, 512, 59)	(115, 160, 0, 285, 206, 48)	768229	5	(261.6220254637615, 275.5836892384953, 25.14757969303424)	(5.490259241954561, 114.12469652196808, 12.737898465171142)	0.651765816	0.536238968	171.046457	318.9743139	298.6267806	250.0876799	288.0478656	307.6929197	3662209.312	207.8965542	0.427144889	268990.9603	0.07345046	3663201.332	-858	-402	4.02E+11	4.388290327	186	5.63420649	840	143.9954005	-697.204823	-768	-992	1832
171	0	v3.0.1	1.21.6	2.2.0	1.0.1	3.7.1	{'minimumROIDimensions': 2, 'minimumROISize': None, 'normalize': False, 'normalizeScale': 1, 'removeOutliers': None, 'resampledPixelSpacing': None, 'interpolator': 'sitkBSpline', 'preCrop': False, 'padDistance': 5, 'distances': [1], 'force2D': False, 'force2Ddimension': 0, 'resegmentRange': None, 'label': 1, 'additionalInfo': True}	{'Original': {}}	a354a135fc9794ef279692a6f82f9f25ffc96bea	3D	(0.8359375, 0.8359375, 5.0)	(512, 512, 86)	-674.0011064	-1024	2976	23be6beccfcfac3e92ae40d05e1f3dffa704d6ed	(0.8359375, 0.8359375, 5.0)	(512, 512, 86)	(127, 149, 22, 283, 227, 50)	960936	2	(263.9238950356735, 278.43901258772695, 45.09153679329321)	(6.6238810063833, 123.75761208505293, 50.45768396646605)	0.739584991	0.548782585	159.7343377	291.0703475	290.355791	241.5820255	246.4031246	292.1365384	3356244.494	215.2712603	0.457405764	237001.7494	0.070615162	3357469.563	-857	-404	4.99E+11	4.423117302	200	6.056774007	306	148.3214642	-692.7012184	-767	-1024	1330
172	0	v3.0.1	1.21.6	2.2.0	1.0.1	3.7.1	{'minimumROIDimensions': 2, 'minimumROISize': None, 'normalize': False, 'normalizeScale': 1, 'removeOutliers': None, 'resampledPixelSpacing': None, 'interpolator': 'sitkBSpline', 'preCrop': False, 'padDistance': 5, 'distances': [1], 'force2D': False, 'force2Ddimension': 0, 'resegmentRange': None, 'label': 1, 'additionalInfo': True}	{'Original': {}}	3c60980f5479ae4019ef0839fb92f729b5f5ab9d	3D	(1.171875, 1.171875, 5.0)	(512, 512, 84)	-816.6033832	-1024	3071	fad39179c376c868606a98106105a2f660b14380	(1.171875, 1.171875, 5.0)	(512, 512, 84)	(149, 171, 11, 232, 148, 45)	480903	2	(270.1256116098257, 252.0408855839951, 30.761276182514976)	(16.553451105264458, 110.66041279374423, 11.015380912574898)	0.628058924	0.531754715	159.51218	299.9732311	284.5504696	233.7295801	270.682832	292.2572715	3300648.594	188.4008647	0.460063726	233023.1087	0.070599187	3302098.846	-851	-435	2.55E+11	4.223440376	160	7.158504005	823	140.4667921	-700.4776202	-774	-981	1804
173	0	v3.0.1	1.21.6	2.2.0	1.0.1	3.7.1	{'minimumROIDimensions': 2, 'minimumROISize': None, 'normalize': False, 'normalizeScale': 1, 'removeOutliers': None, 'resampledPixelSpacing': None, 'interpolator': 'sitkBSpline', 'preCrop': False, 'padDistance': 5, 'distances': [1], 'force2D': False, 'force2Ddimension': 0, 'resegmentRange': None, 'label': 1, 'additionalInfo': True}	{'Original': {}}	3fa77c3a06e85abbfd09e54604eb9cfdfeb39e0a	3D	(1.171875, 1.171875, 5.0)	(512, 512, 110)	-842.3687551	-1024	2407	07b7d62aa27d88080e40f9a0631809ac15bc71d2	(1.171875, 1.171875, 5.0)	(512, 512, 110)	(134, 154, 5, 224, 161, 47)	509193	3	(241.16940727779055, 242.78831798551826, 28.140088335856934)	(-17.3796008463392, 89.91756013927923, -46.43155832071534)	0.706876908	0.66575786	185.5415079	278.6921777	284.1111413	248.8921253	268.359375	291.6914761	3494270.039	197.0010648	0.416353864	267460.2016	0.076542511	3496350.861	-846	-437	2.63E+11	4.292190599	162	5.791122642	414	128.6803259	-697.4808511	-759	-974	1388
174	0	v3.0.1	1.21.6	2.2.0	1.0.1	3.7.1	{'minimumROIDimensions': 2, 'minimumROISize': None, 'normalize': False, 'normalizeScale': 1, 'removeOutliers': None, 'resampledPixelSpacing': None, 'interpolator': 'sitkBSpline', 'preCrop': False, 'padDistance': 5, 'distances': [1], 'force2D': False, 'force2Ddimension': 0, 'resegmentRange': None, 'label': 1, 'additionalInfo': True}	{'Original': {}}	89d33de33b4729220c5e73c2b1a442e7da11df5c	3D	(1.064453125, 1.064453125, 5.0)	(512, 512, 72)	-822.23671	-1024	3071	4a520fa18c14846f9f7bc9882882ec537d85947b	(1.064453125, 1.064453125, 5.0)	(512, 512, 72)	(151, 192, 5, 222, 149, 41)	417556	2	(251.90160122235102, 281.6896440237956, 24.599011869066665)	(-4.362553386364652, 132.5454218612668, 12.593059345333316)	0.70813587	0.500713854	137.8347111	275.276408	271.4951635	214.732465	237.5233593	275.7006561	2364791.828	194.9330986	0.44910494	191131.1927	0.080823686	2365580.957	-865	-492	2.32E+11	4.250259458	154	6.898931539	280	122.1008665	-725.8774296	-784	-985	1265
175	0	v3.0.1	1.21.6	2.2.0	1.0.1	3.7.1	{'minimumROIDimensions': 2, 'minimumROISize': None, 'normalize': False, 'normalizeScale': 1, 'removeOutliers': None, 'resampledPixelSpacing': None, 'interpolator': 'sitkBSpline', 'preCrop': False, 'padDistance': 5, 'distances': [1], 'force2D': False, 'force2Ddimension': 0, 'resegmentRange': None, 'label': 1, 'additionalInfo': True}	{'Original': {}}	d0d07cd2ad2fb1ef3d5d38095e48575a9ba36e41	3D	(1.06054688, 1.06054688, 5.0)	(512, 512, 64)	-749.7017108	-1024	2976	f56ba3751787b824c51a2ffcd70cc7a5822f9e9d	(1.06054688, 1.06054688, 5.0)	(512, 512, 64)	(122, 165, 6, 252, 162, 48)	611042	2	(241.08733442218374, 248.55436614831714, 27.664482965164424)	(-15.815579671036431, 107.10355752897533, -69.67758517417786)	0.693617829	0.495240811	154.7021483	312.3776249	301.2749712	249.7040442	273.0944254	305.9409713	3435647.114	216.6706899	0.474923942	231845.7259	0.067482404	3436377.036	-863	-452	3.35E+11	4.27215742	148	7.24244153	603	131.6040142	-717.3362682	-782	-1018	1621
176	0	v3.0.1	1.21.6	2.2.0	1.0.1	3.7.1	{'minimumROIDimensions': 2, 'minimumROISize': None, 'normalize': False, 'normalizeScale': 1, 'removeOutliers': None, 'resampledPixelSpacing': None, 'interpolator': 'sitkBSpline', 'preCrop': False, 'padDistance': 5, 'distances': [1], 'force2D': False, 'force2Ddimension': 0, 'resegmentRange': None, 'label': 1, 'additionalInfo': True}	{'Original': {}}	b5b7575da3f5d5cad2a79c7ee5f9bb58c0259c40	3D	(0.9765625, 0.9765625, 4.999999999999999)	(512, 512, 78)	-759.9375757	-1024	2132	ec47635df09f9e4c5befc83109d8443c9b18b98c	(0.9765625, 0.9765625, 4.999999999999999)	(512, 512, 78)	(121, 163, 3, 275, 182, 46)	753547	4	(253.03102394409373, 260.20018525719036, 24.353256001284592)	(-2.8993906795959674, 109.10174341522495, -68.7337199935771)	0.698162547	0.57017213	166.292991	291.6540152	285.7451138	243.5415901	269.6621342	288.4880377	3589547.674	203.6219102	0.452191104	250719.7776	0.069847179	3593192.101	-838	-462	4.05E+11	3.986093325	121	7.137638311	890	120.6445813	-712.3909338	-777	-964	1854
177	0	v3.0.1	1.21.6	2.2.0	1.0.1	3.7.1	{'minimumROIDimensions': 2, 'minimumROISize': None, 'normalize': False, 'normalizeScale': 1, 'removeOutliers': None, 'resampledPixelSpacing': None, 'interpolator': 'sitkBSpline', 'preCrop': False, 'padDistance': 5, 'distances': [1], 'force2D': False, 'force2Ddimension': 0, 'resegmentRange': None, 'label': 1, 'additionalInfo': True}	{'Original': {}}	dc9e76c45a6a85b8baa7af34993fc4cefbcb974b	3D	(0.9765625, 0.9765625, 4.999999999999999)	(512, 512, 148)	-715.5355122	-1024	2976	83608d222b5664db7885f909aca1dd37d6808f4f	(0.9765625, 0.9765625, 4.999999999999999)	(512, 512, 148)	(129, 146, 69, 272, 188, 48)	602386	2	(267.76661808209354, 248.87209032082419, 95.91520885279539)	(11.490837970794473, 108.03915070392986, -50.92401673602308)	0.702033219	0.512455905	148.7224495	290.2151155	300.407042	258.017677	255.5722088	303.7533883	2871239.185	203.7406518	0.423296531	230791.068	0.0803803	2872400.284	-841	-300	2.70E+11	4.723419662	287	3.21326031	396	171.4170376	-635.3274711	-708	-988	1384
178	0	v3.0.1	1.21.6	2.2.0	1.0.1	3.7.1	{'minimumROIDimensions': 2, 'minimumROISize': None, 'normalize': False, 'normalizeScale': 1, 'removeOutliers': None, 'resampledPixelSpacing': None, 'interpolator': 'sitkBSpline', 'preCrop': False, 'padDistance': 5, 'distances': [1], 'force2D': False, 'force2Ddimension': 0, 'resegmentRange': None, 'label': 1, 'additionalInfo': True}	{'Original': {}}	e71cc2fc9914726e483cbc57bbd02d0ff674c7cf	3D	(1.27734375, 1.27734375, 4.999999999999999)	(512, 512, 68)	-814.1283618	-1024	2976	7487b6d3bf16336a3b0ea6a91eb7d1d095e84e19	(1.27734375, 1.27734375, 4.999999999999999)	(512, 512, 68)	(160, 181, 4, 185, 129, 47)	295926	2	(245.5886133695586, 255.47660901711913, 30.56094766934977)	(-13.298919641227883, 114.3314497992107, -57.69526165325115)	0.710559768	0.568515903	149.0661709	262.2022889	273.4581065	242.8666767	234.729075	277.1725379	2412782.443	186.3103975	0.437322983	198927.091	0.082447173	2414174.748	-835	-457	1.51E+11	4.206924846	157	6.207468823	138	121.6678316	-695.9820327	-754	-978	1116
179	0	v3.0.1	1.21.6	2.2.0	1.0.1	3.7.1	{'minimumROIDimensions': 2, 'minimumROISize': None, 'normalize': False, 'normalizeScale': 1, 'removeOutliers': None, 'resampledPixelSpacing': None, 'interpolator': 'sitkBSpline', 'preCrop': False, 'padDistance': 5, 'distances': [1], 'force2D': False, 'force2Ddimension': 0, 'resegmentRange': None, 'label': 1, 'additionalInfo': True}	{'Original': {}}	db5b3feb7c656812bc8d381a886f9c881419df92	3D	(0.9765625, 0.9765625, 4.999999999999999)	(512, 512, 102)	-792.7140438	-1024	2976	f3a7c0d333562f611b7faf8d7585359fbd53b188	(0.9765625, 0.9765625, 4.999999999999999)	(512, 512, 102)	(123, 171, 0, 258, 161, 44)	511175	2	(244.2839262483494, 262.23198904484764, 23.08052036973639)	(-11.441478273096294, 121.08592680160905, -55.09745915131808)	0.656934049	0.48206893	141.2050123	292.9145679	272.4442787	230.0879037	252.5051487	285.2973591	2436078.191	192.4255531	0.419833091	208545.8768	0.085607218	2437472.343	-789	-377	2.14E+11	4.437300655	214	4.350003059	359	133.299333	-623.7580926	-673	-951	1310
180	0	v3.0.1	1.21.6	2.2.0	1.0.1	3.7.1	{'minimumROIDimensions': 2, 'minimumROISize': None, 'normalize': False, 'normalizeScale': 1, 'removeOutliers': None, 'resampledPixelSpacing': None, 'interpolator': 'sitkBSpline', 'preCrop': False, 'padDistance': 5, 'distances': [1], 'force2D': False, 'force2Ddimension': 0, 'resegmentRange': None, 'label': 1, 'additionalInfo': True}	{'Original': {}}	4991aceff367e1fd2f055193d90fad5f85ae9a1e	3D	(0.9589843750000003, 0.9589843750000003, 5.000000000000001)	(512, 512, 64)	-706.8230363	-1024	2976	fb8992a6d452f87ac18a0166a8468d10b97607f0	(0.9589843750000003, 0.9589843750000003, 5.000000000000001)	(512, 512, 64)	(112, 166, 0, 291, 182, 45)	650947	2	(257.0080713176342, 268.67380600878414, 22.117244568298187)	(0.9667246424968425, 127.15398193420515, -57.41377715850902)	0.685059226	0.454695478	142.7036921	313.844538	286.8464376	234.8005325	282.6922632	294.3507292	2992271.435	215.0020963	0.427967122	234643.0578	0.078416368	2993220.4	-810	-390	3.02E+11	4.357611439	179	6.170299744	294	135.969266	-656.253079	-722	-1024	1318
181	0	v3.0.1	1.21.6	2.2.0	1.0.1	3.7.1	{'minimumROIDimensions': 2, 'minimumROISize': None, 'normalize': False, 'normalizeScale': 1, 'removeOutliers': None, 'resampledPixelSpacing': None, 'interpolator': 'sitkBSpline', 'preCrop': False, 'padDistance': 5, 'distances': [1], 'force2D': False, 'force2Ddimension': 0, 'resegmentRange': None, 'label': 1, 'additionalInfo': True}	{'Original': {}}	67762e218cb20f5f058b8de8e1d53088fe487c18	3D	(0.9765625, 0.9765625, 4.999999999999999)	(512, 512, 74)	-785.8195316	-1024	2976	e452d030ff71a5a1ad526028c47ef2f02a25cf27	(0.9765625, 0.9765625, 4.999999999999999)	(512, 512, 74)	(127, 171, 1, 270, 164, 46)	637503	2	(251.40438711660966, 266.80669110576736, 23.986321632996237)	(-4.487903206435874, 125.5534092829759, -25.56839183501883)	0.727292255	0.491279731	138.9177111	282.7670314	290.6795984	236.1881979	261.1003801	291.8076601	3038774.927	205.6542718	0.472035439	214935.6932	0.070731034	3039851.189	-840	-466	3.47E+11	3.955472644	111	7.897746858	751	120.1865772	-716.7362742	-781	-994	1745
182	0	v3.0.1	1.21.6	2.2.0	1.0.1	3.7.1	{'minimumROIDimensions': 2, 'minimumROISize': None, 'normalize': False, 'normalizeScale': 1, 'removeOutliers': None, 'resampledPixelSpacing': None, 'interpolator': 'sitkBSpline', 'preCrop': False, 'padDistance': 5, 'distances': [1], 'force2D': False, 'force2Ddimension': 0, 'resegmentRange': None, 'label': 1, 'additionalInfo': True}	{'Original': {}}	d554858643da21f9a84f138fe8336f6422eb9576	3D	(0.9765625, 0.9765625, 4.999999999999999)	(512, 512, 72)	-771.9299321	-1024	2976	35b583937ae69ed6fa47a8f7a40a793d665d71f3	(0.9765625, 0.9765625, 4.999999999999999)	(512, 512, 72)	(136, 196, 2, 247, 145, 42)	460708	17	(263.7680200908167, 277.4733171553348, 22.586937930315948)	(7.5859571199382, 125.97003628450665, -55.565310348420255)	0.649413196	0.463793157	131.0389995	282.5375869	268.660394	214.7509601	243.485449	273.8853726	2198599.577	183.4836374	0.334426362	244501.2294	0.111207712	2196826.935	-799	-387	2.15E+11	4.207566864	148	7.375332513	876	133.7495505	-656.4022982	-726	-936	1812
183	0	v3.0.1	1.21.6	2.2.0	1.0.1	3.7.1	{'minimumROIDimensions': 2, 'minimumROISize': None, 'normalize': False, 'normalizeScale': 1, 'removeOutliers': None, 'resampledPixelSpacing': None, 'interpolator': 'sitkBSpline', 'preCrop': False, 'padDistance': 5, 'distances': [1], 'force2D': False, 'force2Ddimension': 0, 'resegmentRange': None, 'label': 1, 'additionalInfo': True}	{'Original': {}}	a52153b2fae4a040d774da9989da65af735171bd	3D	(0.9765625, 0.9765625, 4.999999999999999)	(512, 512, 84)	-741.0438236	-1024	2617	d9b1aa490cdcde66d32b84d0cbb36e6ff6cc8937	(0.9765625, 0.9765625, 4.999999999999999)	(512, 512, 84)	(129, 157, 4, 270, 174, 49)	609524	2	(254.0928806740998, 252.352867155354, 29.77858460044231)	(-1.8624212166994027, 111.4383468314004, -26.607015997788494)	0.620428947	0.513141378	157.8141259	307.5451187	286.2788263	254.8898736	263.0508456	294.2566743	2905158.599	190.8098941	0.434596863	226556.974	0.077984374	2906436.92	-820	-403	2.91E+11	4.323105055	173	5.368131803	505	131.3048428	-668.8732454	-730	-963	1468
184	0	v3.0.1	1.21.6	2.2.0	1.0.1	3.7.1	{'minimumROIDimensions': 2, 'minimumROISize': None, 'normalize': False, 'normalizeScale': 1, 'removeOutliers': None, 'resampledPixelSpacing': None, 'interpolator': 'sitkBSpline', 'preCrop': False, 'padDistance': 5, 'distances': [1], 'force2D': False, 'force2Ddimension': 0, 'resegmentRange': None, 'label': 1, 'additionalInfo': True}	{'Original': {}}	61a20b89d74aa4565a20bcf6661eb3a0c445f3c0	3D	(0.9765625, 0.9765625, 4.999999999999999)	(512, 512, 72)	-794.099007	-1024	2976	787abd8a1e6ca8c02420991aaf68b2dce9f6344a	(0.9765625, 0.9765625, 4.999999999999999)	(512, 512, 72)	(123, 155, 1, 255, 176, 49)	729164	13	(253.1638506563681, 248.6180077458569, 26.352119687752)	(-2.769677093390527, 107.79102318931336, 6.260598438760013)	0.734657086	0.616268327	169.4745838	275.0012884	294.9003226	253.3361508	249.3774292	296.1572429	3475654.523	202.0316453	0.467541403	237331.3537	0.068283931	3476924.896	-882	-513	4.39E+11	3.989064807	118	8.265020019	897	120.4790596	-755.2942356	-818	-1024	1921
185	0	v3.0.1	1.21.6	2.2.0	1.0.1	3.7.1	{'minimumROIDimensions': 2, 'minimumROISize': None, 'normalize': False, 'normalizeScale': 1, 'removeOutliers': None, 'resampledPixelSpacing': None, 'interpolator': 'sitkBSpline', 'preCrop': False, 'padDistance': 5, 'distances': [1], 'force2D': False, 'force2Ddimension': 0, 'resegmentRange': None, 'label': 1, 'additionalInfo': True}	{'Original': {}}	dd968e52816120844f0a9e035449c5738fcde5c9	3D	(0.9765625, 0.9765625, 4.999999999999999)	(512, 512, 78)	-819.0888293	-1024	2976	9d9bda00223df19a4479a1e0f9453a749863578d	(0.9765625, 0.9765625, 4.999999999999999)	(512, 512, 78)	(129, 161, 5, 234, 180, 48)	735122	2	(249.54161758184355, 262.8728483163339, 27.154188012329925)	(-6.307014080230914, 121.71176593391982, -54.72905993835042)	0.833073734	0.597160012	156.4749501	262.0318624	288.1210281	244.2023547	229.7891197	291.0616286	3504192.63	218.2918621	0.4653946	239729.4741	0.068412185	3505334.854	-883	-492	4.41E+11	4.067492699	117	8.526492046	1421	127.4155462	-751.7035771	-818	-1024	2445
186	0	v3.0.1	1.21.6	2.2.0	1.0.1	3.7.1	{'minimumROIDimensions': 2, 'minimumROISize': None, 'normalize': False, 'normalizeScale': 1, 'removeOutliers': None, 'resampledPixelSpacing': None, 'interpolator': 'sitkBSpline', 'preCrop': False, 'padDistance': 5, 'distances': [1], 'force2D': False, 'force2Ddimension': 0, 'resegmentRange': None, 'label': 1, 'additionalInfo': True}	{'Original': {}}	0078c10017faa7d22ae00896fca430eb335c1796	3D	(1.06640625, 1.06640625, 5.0)	(512, 512, 82)	-782.9803654	-1024	2976	91b89119ce816eeb1c49c4caaeebec8e9628bec0	(1.06640625, 1.06640625, 5.0)	(512, 512, 82)	(125, 180, 2, 255, 173, 44)	559753	2	(243.21938962363757, 276.9141996559197, 22.854166033947116)	(-13.629322784167755, 127.30303322682062, -16.229169830264425)	0.649777173	0.53803515	160.8877592	299.0283424	284.7804898	229.7204442	272.1760408	294.025921	3181395.704	194.3017911	0.426597523	245213.4315	0.077077313	3182817.943	-840	-452	2.91E+11	4.260124766	149	7.282811824	232	125.9522457	-698.9730899	-760	-990	1222
187	0	v3.0.1	1.21.6	2.2.0	1.0.1	3.7.1	{'minimumROIDimensions': 2, 'minimumROISize': None, 'normalize': False, 'normalizeScale': 1, 'removeOutliers': None, 'resampledPixelSpacing': None, 'interpolator': 'sitkBSpline', 'preCrop': False, 'padDistance': 5, 'distances': [1], 'force2D': False, 'force2Ddimension': 0, 'resegmentRange': None, 'label': 1, 'additionalInfo': True}	{'Original': {}}	8952c496b4aa7a22cbea95b41c59ec2531419dde	3D	(1.078125, 1.078125, 5.0)	(512, 512, 144)	-736.937152	-1024	2976	7eff58ff779c68866a6ff895f89eb1de46de58fa	(1.078125, 1.078125, 5.0)	(512, 512, 144)	(136, 155, 94, 238, 195, 41)	476170	2	(242.84107356616335, 271.11068315937587, 113.2949660835416)	(-14.186967561480117, 121.29120528120211, 45.97483041770795)	0.637864379	0.573125769	164.4627354	286.9574958	260.4757896	236.3807348	263.3186509	282.9975879	2765172.905	183.0399647	0.426492523	223385.1152	0.080785225	2767389.368	-828	-384	2.19E+11	4.58553662	215	5.427104431	240	144.8002969	-650.7326186	-709	-973	1213
188	0	v3.0.1	1.21.6	2.2.0	1.0.1	3.7.1	{'minimumROIDimensions': 2, 'minimumROISize': None, 'normalize': False, 'normalizeScale': 1, 'removeOutliers': None, 'resampledPixelSpacing': None, 'interpolator': 'sitkBSpline', 'preCrop': False, 'padDistance': 5, 'distances': [1], 'force2D': False, 'force2Ddimension': 0, 'resegmentRange': None, 'label': 1, 'additionalInfo': True}	{'Original': {}}	0eab8fa30cbe2e2dbecb67ba2a289f25a17700c8	3D	(0.953125, 0.953125, 5.0)	(512, 512, 80)	-786.0377178	-1024	2976	b884e909e545b5d51d7d0532c8aea6fabb60463e	(0.953125, 0.953125, 5.0)	(512, 512, 80)	(137, 174, 4, 240, 187, 46)	676593	3	(245.46148570854265, 278.8199567539126, 25.659798431257787)	(-10.044521434045294, 126.75027128107297, -29.70100784371101)	0.756050308	0.627683224	164.8395739	262.6158667	278.7595469	232.8747028	230.9730843	279.1341318	3072179.014	198.5508068	0.415949705	245701.4101	0.079976267	3073245.304	-835	-469	3.51E+11	4.194072562	145	8.37210963	1035	123.0413298	-698.7485741	-760	-999	2034
189	0	v3.0.1	1.21.6	2.2.0	1.0.1	3.7.1	{'minimumROIDimensions': 2, 'minimumROISize': None, 'normalize': False, 'normalizeScale': 1, 'removeOutliers': None, 'resampledPixelSpacing': None, 'interpolator': 'sitkBSpline', 'preCrop': False, 'padDistance': 5, 'distances': [1], 'force2D': False, 'force2Ddimension': 0, 'resegmentRange': None, 'label': 1, 'additionalInfo': True}	{'Original': {}}	5261ffa1558f6e36bf057b8e80ab8abc68609268	3D	(0.9765625, 0.9765625, 4.999999999999999)	(512, 512, 88)	-784.7387143	-1024	2308	76ebbe1e2f848aa27c99018dae100d8f947f7153	(0.9765625, 0.9765625, 4.999999999999999)	(512, 512, 88)	(121, 131, 0, 254, 194, 55)	906393	2	(242.3677146668167, 237.04026840454418, 26.91798480350135)	(-13.31277864568682, 106.48463711381268, -85.91007598249325)	0.829882634	0.624470476	173.8611807	278.4137719	300.5213975	284.3366325	249.3774292	314.6610919	4320816.795	231.0507544	0.458344845	279899.6408	0.064779336	4322018.623	-865	-510	5.31E+11	3.912445829	101	8.121869921	553	116.5710041	-746.1506686	-809	-1013	1566
190	0	v3.0.1	1.21.6	2.2.0	1.0.1	3.7.1	{'minimumROIDimensions': 2, 'minimumROISize': None, 'normalize': False, 'normalizeScale': 1, 'removeOutliers': None, 'resampledPixelSpacing': None, 'interpolator': 'sitkBSpline', 'preCrop': False, 'padDistance': 5, 'distances': [1], 'force2D': False, 'force2Ddimension': 0, 'resegmentRange': None, 'label': 1, 'additionalInfo': True}	{'Original': {}}	3a4dd67fb773edebcb543586a0f3baba37fc869a	3D	(0.9765625, 0.9765625, 4.999999999999999)	(512, 512, 85)	-809.369102	-1024	2976	e3319e62431712e6713e9c1ffba5a28f9d9710bb	(0.9765625, 0.9765625, 4.999999999999999)	(512, 512, 85)	(137, 164, 9, 229, 150, 41)	454236	8	(251.4612316064777, 245.3249720409655, 28.147769001135973)	(-4.432391009299124, 124.57516800875534, -47.76115499432018)	0.679595258	0.520183874	134.4296917	258.4272569	245.6114104	213.7543545	224.535059	254.1293761	2164658.904	175.6259384	0.455938869	177488.6099	0.0819938	2165966.034	-816	-433	2.11E+11	4.421325251	183	10.41487902	2976	126.9487583	-658.6454993	-710	-1024	4000
191	0	v3.0.1	1.21.6	2.2.0	1.0.1	3.7.1	{'minimumROIDimensions': 2, 'minimumROISize': None, 'normalize': False, 'normalizeScale': 1, 'removeOutliers': None, 'resampledPixelSpacing': None, 'interpolator': 'sitkBSpline', 'preCrop': False, 'padDistance': 5, 'distances': [1], 'force2D': False, 'force2Ddimension': 0, 'resegmentRange': None, 'label': 1, 'additionalInfo': True}	{'Original': {}}	fa9baae34b52028dc6a0d6b1a080cd0b5d22fee6	3D	(0.947265625, 0.947265625, 5.0)	(512, 512, 68)	-768.9840047	-1024	2976	ef076f94dd60cc1cb3e808f49a450678d4cea288	(0.947265625, 0.947265625, 5.0)	(512, 512, 68)	(141, 142, 0, 235, 187, 43)	562931	2	(254.56856701798267, 249.197859062656, 22.349652088799516)	(-1.3559472583562524, 118.55656571364875, -43.75173955600242)	0.693446087	0.612605358	158.6520327	258.9791789	256.7682004	224.4419111	225.4173756	266.3866688	2524548.33	179.5880982	0.432341318	207386.1941	0.082147841	2525624.17	-824	-435	2.73E+11	4.275043456	182	5.40430811	934	124.883542	-677.2766129	-732	-958	1892
192	0	v3.0.1	1.21.6	2.2.0	1.0.1	3.7.1	{'minimumROIDimensions': 2, 'minimumROISize': None, 'normalize': False, 'normalizeScale': 1, 'removeOutliers': None, 'resampledPixelSpacing': None, 'interpolator': 'sitkBSpline', 'preCrop': False, 'padDistance': 5, 'distances': [1], 'force2D': False, 'force2Ddimension': 0, 'resegmentRange': None, 'label': 1, 'additionalInfo': True}	{'Original': {}}	9895a8f29b93da3d903234024637f7cab27a1184	3D	(0.9765625, 0.9765625, 4.999999999999999)	(512, 512, 62)	-714.9891644	-1024	2097	6e047db1cc785b0f5764394a85cfd9d62d7b8a0e	(0.9765625, 0.9765625, 4.999999999999999)	(512, 512, 62)	(119, 151, 0, 280, 194, 50)	857253	2	(254.16054653643673, 260.15728962161694, 24.450648758301224)	(-1.7963412730110235, 119.0598531461103, -17.746756208493878)	0.773089396	0.563861	166.3476175	295.0152919	299.2921744	262.8114578	273.6885009	304.4485967	4086350.6	228.0731938	0.461089293	268074.9108	0.065602523	4087700.844	-830	-474	4.42E+11	4.10167956	141	6.657830778	511	114.8157354	-699.9037052	-754	-943	1454
193	0	v3.0.1	1.21.6	2.2.0	1.0.1	3.7.1	{'minimumROIDimensions': 2, 'minimumROISize': None, 'normalize': False, 'normalizeScale': 1, 'removeOutliers': None, 'resampledPixelSpacing': None, 'interpolator': 'sitkBSpline', 'preCrop': False, 'padDistance': 5, 'distances': [1], 'force2D': False, 'force2Ddimension': 0, 'resegmentRange': None, 'label': 1, 'additionalInfo': True}	{'Original': {}}	a08cb8a844902490d89db5bbdcef2d269630fe00	3D	(0.9375, 0.9375, 5.0)	(512, 512, 62)	-724.497463	-1024	2976	eb2a024df0685381876eb9fcfe4039353bfc5989	(0.9375, 0.9375, 5.0)	(512, 512, 62)	(114, 170, 1, 294, 190, 49)	750122	2	(253.28129690903614, 279.1706229120063, 24.44114557365335)	(-2.548784147778605, 136.72245898000588, -20.794272131733237)	0.669144915	0.498023395	155.0768109	311.3845907	300.3398141	246.2914385	280.389308	313.6858749	3295561.157	208.3614156	0.434708474	246361.176	0.074755456	3296434.57	-799	-371	3.26E+11	4.473812571	204	5.651631881	300	138.9282099	-633.1284618	-691	-1000	1300
194	0	v3.0.1	1.21.6	2.2.0	1.0.1	3.7.1	{'minimumROIDimensions': 2, 'minimumROISize': None, 'normalize': False, 'normalizeScale': 1, 'removeOutliers': None, 'resampledPixelSpacing': None, 'interpolator': 'sitkBSpline', 'preCrop': False, 'padDistance': 5, 'distances': [1], 'force2D': False, 'force2Ddimension': 0, 'resegmentRange': None, 'label': 1, 'additionalInfo': True}	{'Original': {}}	0f16641ad9da16ba821dfb635a64a2c1b21fb265	3D	(0.8378906249999998, 0.8378906249999998, 4.999999999999999)	(512, 512, 53)	-680.74841	-1024	2976	3bfa4ad810df7b30f919460aa3f50678d3895852	(0.8378906249999998, 0.8378906249999998, 4.999999999999999)	(512, 512, 53)	(106, 171, 4, 312, 199, 43)	921917	3	(257.1717020078814, 279.3826602611732, 23.27044083144144)	(0.9817581276974465, 124.592111820397, -11.647795842792817)	0.647905026	0.541858187	158.5925621	292.6827831	285.6709805	229.3096829	261.0698313	289.942672	3235751.399	189.6306462	0.446805001	236782.4615	0.073176963	3236208.469	-852	-455	4.92E+11	4.242532679	159	6.908877398	515	127.1208125	-708.9807564	-770	-1024	1539
195	0	v3.0.1	1.21.6	2.2.0	1.0.1	3.7.1	{'minimumROIDimensions': 2, 'minimumROISize': None, 'normalize': False, 'normalizeScale': 1, 'removeOutliers': None, 'resampledPixelSpacing': None, 'interpolator': 'sitkBSpline', 'preCrop': False, 'padDistance': 5, 'distances': [1], 'force2D': False, 'force2Ddimension': 0, 'resegmentRange': None, 'label': 1, 'additionalInfo': True}	{'Original': {}}	df05ebbdeed2d16f4c4d5f77a7b2fb5e82f55fd2	3D	(0.91015625, 0.91015625, 5.0)	(512, 512, 64)	-735.5085483	-1024	2976	c34443ba5071c785c1c1ca2d232c6f8871d6a4c7	(0.91015625, 0.91015625, 5.0)	(512, 512, 64)	(121, 151, 6, 262, 202, 51)	999038	2	(242.99289816803764, 264.41726040450914, 29.827700247638226)	(-11.838495026746983, 122.66102216504149, -38.86149876180892)	0.870681349	0.614972814	163.8934584	266.5052089	299.0514204	265.1917422	244.7305058	303.1424867	4136984.653	232.0411147	0.47340835	263251.4772	0.063633661	4137937.468	-886	-566	6.12E+11	3.982898418	115	10.30537908	837	110.0732371	-764.5722495	-818	-1024	1861
196	0	v3.0.1	1.21.6	2.2.0	1.0.1	3.7.1	{'minimumROIDimensions': 2, 'minimumROISize': None, 'normalize': False, 'normalizeScale': 1, 'removeOutliers': None, 'resampledPixelSpacing': None, 'interpolator': 'sitkBSpline', 'preCrop': False, 'padDistance': 5, 'distances': [1], 'force2D': False, 'force2Ddimension': 0, 'resegmentRange': None, 'label': 1, 'additionalInfo': True}	{'Original': {}}	ff817e756e0b709d1871e055726c0b75c9f3961c	3D	(0.58984375, 0.58984375, 5.000000000000001)	(512, 512, 52)	-505.624225	-1024	3070	0ad416ec9b4c23d8659e39460cf259498df87294	(0.58984375, 0.58984375, 5.000000000000001)	(512, 512, 52)	(34, 143, 1, 441, 304, 47)	1873309	2	(255.08224537436163, 305.1647331006257, 25.59910831581976)	(17.753590045033633, -123.70556758517787, -453.30445842090137)	0.659180506	0.564411059	163.767982	290.1572875	291.9938333	242.0049212	259.3871004	292.0534031	3259734.067	191.2660275	0.350413569	303406.3443	0.093077023	3258767.586	-861	-558	1.06E+12	4.103992984	123	10.12904971	1086	103.1692768	-735.8583325	-778	-1024	2110
197	0	v3.0.1	1.21.6	2.2.0	1.0.1	3.7.1	{'minimumROIDimensions': 2, 'minimumROISize': None, 'normalize': False, 'normalizeScale': 1, 'removeOutliers': None, 'resampledPixelSpacing': None, 'interpolator': 'sitkBSpline', 'preCrop': False, 'padDistance': 5, 'distances': [1], 'force2D': False, 'force2Ddimension': 0, 'resegmentRange': None, 'label': 1, 'additionalInfo': True}	{'Original': {}}	b92f9abe5739a54b11248812093489d6f8ee2a56	3D	(0.9765625, 0.9765625, 4.999999999999999)	(512, 512, 58)	-713.1389452	-1024	2976	274fad80304610306694ffe375730c3182f05cad	(0.9765625, 0.9765625, 4.999999999999999)	(512, 512, 58)	(118, 162, 0, 270, 191, 49)	583810	2	(229.93990339322724, 273.49627447285934, 26.268147171168703)	(-25.449313092551535, 122.0862055399017, 3.8407358558434908)	0.626193937	0.511771172	152.6079312	298.1956383	297.0706695	250.0876799	253.4551281	301.1916944	2782024.94	186.7283007	0.470393459	203359.0617	0.073097498	2783823.013	-828	-390	2.81E+11	4.422956695	198	5.291478699	472	141.2457885	-668.4594337	-737	-1018	1490
198	0	v3.0.1	1.21.6	2.2.0	1.0.1	3.7.1	{'minimumROIDimensions': 2, 'minimumROISize': None, 'normalize': False, 'normalizeScale': 1, 'removeOutliers': None, 'resampledPixelSpacing': None, 'interpolator': 'sitkBSpline', 'preCrop': False, 'padDistance': 5, 'distances': [1], 'force2D': False, 'force2Ddimension': 0, 'resegmentRange': None, 'label': 1, 'additionalInfo': True}	{'Original': {}}	fb27deb9b2a08e83b84667051a0a4986981f647b	3D	(1.171875, 1.171875, 5.0)	(512, 512, 77)	-797.6811446	-1024	2926	3f61d217d250afaa9db0dd450cbc8f7e3692a49b	(1.171875, 1.171875, 5.0)	(512, 512, 77)	(146, 173, 2, 223, 168, 43)	443366	2	(250.30578799456882, 273.9135116359847, 23.949188706396072)	(-6.672904693864666, 105.89239644841959, 26.15294353198037)	0.567772415	0.520788195	164.9014771	316.6382778	282.813892	225.8326607	269.5236072	289.113604	3042457.294	179.7784797	0.467025067	217417.0477	0.071461002	3044352.722	-844	-470	2.34E+11	4.196371102	150	6.190536283	199	119.3167109	-707.284467	-765	-958	1157
199	0	v3.0.1	1.21.6	2.2.0	1.0.1	3.7.1	{'minimumROIDimensions': 2, 'minimumROISize': None, 'normalize': False, 'normalizeScale': 1, 'removeOutliers': None, 'resampledPixelSpacing': None, 'interpolator': 'sitkBSpline', 'preCrop': False, 'padDistance': 5, 'distances': [1], 'force2D': False, 'force2Ddimension': 0, 'resegmentRange': None, 'label': 1, 'additionalInfo': True}	{'Original': {}}	939084619a47c9f377b60e569c5fe9fb08601d71	3D	(1.123046875, 1.123046875, 5.0)	(512, 512, 81)	-817.75313	-1024	3071	3c4ba06227029ada0c4677e5416ba5180d9364cd	(1.123046875, 1.123046875, 5.0)	(512, 512, 81)	(131, 184, 5, 248, 181, 50)	907772	26	(255.09845864380043, 276.4596165116351, 26.823005115822035)	(-1.0124732027632035, 109.07710838709019, -23.479974420889818)	0.700072102	0.631106344	193.2997537	306.2871343	323.8428687	267.7166619	279.8978899	324.5450803	5727415.966	214.423078	0.419767414	368791.7693	0.064390603	5724565.84	-911	-462	5.85E+11	4.007434768	105	7.810287812	713	143.9536658	-773.8304695	-854	-1024	1737
200	0	v3.0.1	1.21.6	2.2.0	1.0.1	3.7.1	{'minimumROIDimensions': 2, 'minimumROISize': None, 'normalize': False, 'normalizeScale': 1, 'removeOutliers': None, 'resampledPixelSpacing': None, 'interpolator': 'sitkBSpline', 'preCrop': False, 'padDistance': 5, 'distances': [1], 'force2D': False, 'force2Ddimension': 0, 'resegmentRange': None, 'label': 1, 'additionalInfo': True}	{'Original': {}}	27c24c665d3f0d389e65013c68162867421c29bf	3D	(0.9765625, 0.9765625, 4.999999999999999)	(512, 512, 64)	-738.1062299	-1024	2976	0cf63ff98ce16be961f837e501a6e863b9520977	(0.9765625, 0.9765625, 4.999999999999999)	(512, 512, 64)	(102, 159, 2, 287, 193, 54)	1082108	26	(243.57785821747922, 262.5826137501987, 28.107200020700336)	(-12.130997834492945, 121.4283337404284, -33.963999896498336)	0.819588223	0.589558493	177.7558489	301.5067225	327.1070543	281.9039949	283.4017353	327.3169016	5157692.631	247.111359	0.463667079	311349.4967	0.060366043	5159893.036	-899	-561	6.96E+11	3.856810732	99	9.494395271	907	114.5088905	-783.2573311	-845	-1024	1931
201	0	v3.0.1	1.21.6	2.2.0	1.0.1	3.7.1	{'minimumROIDimensions': 2, 'minimumROISize': None, 'normalize': False, 'normalizeScale': 1, 'removeOutliers': None, 'resampledPixelSpacing': None, 'interpolator': 'sitkBSpline', 'preCrop': False, 'padDistance': 5, 'distances': [1], 'force2D': False, 'force2Ddimension': 0, 'resegmentRange': None, 'label': 1, 'additionalInfo': True}	{'Original': {}}	40abdf0cc14de70bd7d44f29821df06660d0ecf1	3D	(1.05664062, 1.05664062, 5.0)	(512, 512, 83)	-786.9312259	-1024	2976	69876559cdc1af9026d21347f5873c3cc1ba91b0	(1.05664062, 1.05664062, 5.0)	(512, 512, 83)	(150, 154, 8, 242, 175, 46)	641273	2	(272.15980869302155, 251.11658685146577, 29.499316203863252)	(17.075108996475763, 109.83998602301656, -50.00347998068375)	0.716245917	0.534329993	157.2974439	294.3825838	294.9424635	241.9260694	260.6499184	298.091869	3578773.955	210.8503238	0.473302427	239057.0588	0.066798591	3579872.534	-878	-431	3.62E+11	4.274505127	174	5.563824671	610	142.0868147	-726.5405529	-801	-1008	1618
202	0	v3.0.1	1.21.6	2.2.0	1.0.1	3.7.1	{'minimumROIDimensions': 2, 'minimumROISize': None, 'normalize': False, 'normalizeScale': 1, 'removeOutliers': None, 'resampledPixelSpacing': None, 'interpolator': 'sitkBSpline', 'preCrop': False, 'padDistance': 5, 'distances': [1], 'force2D': False, 'force2Ddimension': 0, 'resegmentRange': None, 'label': 1, 'additionalInfo': True}	{'Original': {}}	3b3d0cd1a0e4fdbf41f24314ff391651e73a44a3	3D	(0.8281250000000002, 0.8281250000000002, 5.000000000000001)	(512, 512, 60)	-716.0744474	-1024	2976	519e1b91590c6458ada576bf3396d9fc0520e702	(0.8281250000000002, 0.8281250000000002, 5.000000000000001)	(512, 512, 60)	(133, 157, 4, 268, 192, 46)	754561	11	(272.0901252516364, 271.83987510618755, 26.540454648464472)	(13.324634974011389, 138.11739657231163, 13.702273242322363)	0.763415862	0.516380639	137.1902072	265.6765124	277.5737585	241.0886569	223.999776	289.7092128	2586136.779	202.8216638	0.454313417	200553.1811	0.077549333	2587355.773	-822	-416	3.64E+11	4.317658635	179	6.149588396	620	131.4557548	-672.138735	-733	-949	1569
203	0	v3.0.1	1.21.6	2.2.0	1.0.1	3.7.1	{'minimumROIDimensions': 2, 'minimumROISize': None, 'normalize': False, 'normalizeScale': 1, 'removeOutliers': None, 'resampledPixelSpacing': None, 'interpolator': 'sitkBSpline', 'preCrop': False, 'padDistance': 5, 'distances': [1], 'force2D': False, 'force2Ddimension': 0, 'resegmentRange': None, 'label': 1, 'additionalInfo': True}	{'Original': {}}	53d9b38fc32251742a99e9858364418bb5a3adec	3D	(0.912109375, 0.912109375, 4.999999999999999)	(512, 512, 53)	-664.1983464	-1024	2976	5a00f434d225877c9e5f42f16d10f157fa824ab4	(0.912109375, 0.912109375, 4.999999999999999)	(512, 512, 53)	(118, 156, 2, 270, 195, 38)	618326	10	(250.77197465414685, 266.1762419823847, 20.793453615083305)	(-4.768530930690275, 124.28184571440164, 40.9672680754165)	0.652104614	0.542483527	148.4153812	273.5850468	254.2694431	207.2675695	247.1530304	259.2479742	2570524.504	178.4060715	0.444803476	204015.7915	0.079367379	2572061.52	-836	-404	3.18E+11	4.183636212	135	5.779599035	126	131.3028006	-693.1864178	-760	-951	1077
204	0	v3.0.1	1.21.6	2.2.0	1.0.1	3.7.1	{'minimumROIDimensions': 2, 'minimumROISize': None, 'normalize': False, 'normalizeScale': 1, 'removeOutliers': None, 'resampledPixelSpacing': None, 'interpolator': 'sitkBSpline', 'preCrop': False, 'padDistance': 5, 'distances': [1], 'force2D': False, 'force2Ddimension': 0, 'resegmentRange': None, 'label': 1, 'additionalInfo': True}	{'Original': {}}	23ffc2472ee957d940075cb1345ceea28a2690d5	3D	(0.8183593749999999, 0.8183593749999999, 5.0)	(512, 512, 60)	-707.6023089	-1024	2976	e10da31daaeb95b396aa6f9e60295af607e159d1	(0.8183593749999999, 0.8183593749999999, 5.0)	(512, 512, 60)	(119, 182, 4, 270, 176, 40)	695429	2	(249.17046168623972, 277.1873189067468, 25.120588873918113)	(-5.589016705987433, 142.33884105845095, -17.39705563040944)	0.657694796	0.514069913	134.5169906	261.6706156	254.1122333	207.379694	222.1510346	259.1781719	2327945.514	172.099402	0.485457892	174977.0539	0.075163724	2328685.964	-877	-480	4.04E+11	4.146378317	156	6.517368185	1209	129.8774441	-740.7184227	-810	-976	2185
205	0	v3.0.1	1.21.6	2.2.0	1.0.1	3.7.1	{'minimumROIDimensions': 2, 'minimumROISize': None, 'normalize': False, 'normalizeScale': 1, 'removeOutliers': None, 'resampledPixelSpacing': None, 'interpolator': 'sitkBSpline', 'preCrop': False, 'padDistance': 5, 'distances': [1], 'force2D': False, 'force2Ddimension': 0, 'resegmentRange': None, 'label': 1, 'additionalInfo': True}	{'Original': {}}	2caf25abd901c31dddd7699fd74931faf468fdc7	3D	(1.0, 1.0, 5.0)	(512, 512, 56)	-746.738367	-1024	2976	e82703d695b1761190f48969a0362bb092e7e552	(1.0, 1.0, 5.0)	(512, 512, 56)	(129, 168, 0, 262, 187, 46)	622591	2	(263.16154746856284, 267.30721452767546, 25.05139489648903)	(7.161547468562844, 126.30721452767546, 25.256974482445145)	0.603638882	0.558026753	171.3951186	307.1449847	280.6795326	240.8754865	265.3469427	289.9827581	3111518.125	185.404655	0.436331098	236219.7368	0.075917841	3112955	-858	-432	3.37E+11	4.23417076	165	6.36300254	803	137.1815209	-711.0550988	-783	-1005	1808
206	0	v3.0.1	1.21.6	2.2.0	1.0.1	3.7.1	{'minimumROIDimensions': 2, 'minimumROISize': None, 'normalize': False, 'normalizeScale': 1, 'removeOutliers': None, 'resampledPixelSpacing': None, 'interpolator': 'sitkBSpline', 'preCrop': False, 'padDistance': 5, 'distances': [1], 'force2D': False, 'force2Ddimension': 0, 'resegmentRange': None, 'label': 1, 'additionalInfo': True}	{'Original': {}}	37f36484a82145dcf3a0aca3146df9c8422ab399	3D	(1.00390625, 1.00390625, 5.0)	(512, 512, 64)	-730.2510487	-1024	2976	1184a05ef882054811269ff27756027f4b77a072	(1.00390625, 1.00390625, 5.0)	(512, 512, 64)	(136, 156, 1, 239, 191, 41)	482748	14	(240.36859189473597, 273.4856840421918, 19.57708369584131)	(-15.69246829317521, 122.55398749548158, -5.61458152079345)	0.675748745	0.59715824	159.889668	267.7509199	259.2477804	235.3284529	239.2331975	266.267156	2431433.81	180.9323481	0.464100754	188414.1368	0.077490959	2432634.174	-807	-414	2.24E+11	4.32877302	159	6.636130385	452	125.4299409	-658.1954829	-714	-931	1383
207	0	v3.0.1	1.21.6	2.2.0	1.0.1	3.7.1	{'minimumROIDimensions': 2, 'minimumROISize': None, 'normalize': False, 'normalizeScale': 1, 'removeOutliers': None, 'resampledPixelSpacing': None, 'interpolator': 'sitkBSpline', 'preCrop': False, 'padDistance': 5, 'distances': [1], 'force2D': False, 'force2Ddimension': 0, 'resegmentRange': None, 'label': 1, 'additionalInfo': True}	{'Original': {}}	57b433453953c4787e96f71ff0be3b663aec3b5a	3D	(1.09179688, 1.09179688, 5.0)	(512, 512, 136)	-818.1965824	-1024	2976	c9ac480916f450e1a4f66058938d4fc8f345668e	(1.09179688, 1.09179688, 5.0)	(512, 512, 136)	(128, 168, 26, 234, 161, 53)	597872	2	(246.64370132737443, 257.3184644873819, 53.04823774988626)	(-10.215176419120667, 116.43949669371443, -75.2588112505685)	0.725128169	0.538741572	158.5631064	294.3212749	293.2023892	269.8007431	256.3398643	305.5069965	3562685.322	213.4206472	0.45480521	248033.4969	0.069619816	3563378.184	-836	-425	3.05E+11	4.242528638	148	7.170993916	928	130.3324822	-690.2351841	-754	-1004	1932
208	0	v3.0.1	1.21.6	2.2.0	1.0.1	3.7.1	{'minimumROIDimensions': 2, 'minimumROISize': None, 'normalize': False, 'normalizeScale': 1, 'removeOutliers': None, 'resampledPixelSpacing': None, 'interpolator': 'sitkBSpline', 'preCrop': False, 'padDistance': 5, 'distances': [1], 'force2D': False, 'force2Ddimension': 0, 'resegmentRange': None, 'label': 1, 'additionalInfo': True}	{'Original': {}}	da5fba3464b5fb012d30f48edd390a3b29545a6a	3D	(1.0625, 1.0625, 5.0)	(512, 512, 117)	-816.5672943	-1024	2976	de3a740b2f959742dbd9640be0e3b16f9a1061bb	(1.0625, 1.0625, 5.0)	(512, 512, 117)	(137, 176, 11, 236, 162, 48)	541506	6	(249.283154757288, 266.09847351645226, 35.20544740039815)	(-7.136648070381511, 115.72962811123048, -349.4727629980092)	0.706020738	0.559867721	156.2306088	279.049145	284.1716306	254.9642208	250.7590041	295.7719046	3055188.853	197.0144832	0.460233719	221240.381	0.072414633	3056547.539	-847	-443	2.89E+11	4.181436707	140	7.334640863	926	129.7040219	-707.1778725	-774	-988	1914
209	0	v3.0.1	1.21.6	2.2.0	1.0.1	3.7.1	{'minimumROIDimensions': 2, 'minimumROISize': None, 'normalize': False, 'normalizeScale': 1, 'removeOutliers': None, 'resampledPixelSpacing': None, 'interpolator': 'sitkBSpline', 'preCrop': False, 'padDistance': 5, 'distances': [1], 'force2D': False, 'force2Ddimension': 0, 'resegmentRange': None, 'label': 1, 'additionalInfo': True}	{'Original': {}}	1cfd7ddf826b6b50bdbde40860a198e52eed3df1	3D	(1.11328125, 1.11328125, 5.0)	(512, 512, 82)	-802.9619532	-1024	2976	232feb4d0beeda830b2881a9c9532a446f400b22	(1.11328125, 1.11328125, 5.0)	(512, 512, 82)	(127, 150, 2, 252, 174, 49)	695103	2	(250.78929453620543, 242.12064111361914, 23.71850071140536)	(-5.800980692115047, 99.54836998977129, -69.40749644297321)	0.642458085	0.539533842	178.50429	330.8491071	309.2250323	259.0170554	283.8583396	311.8782988	4306227.553	212.5566838	0.455363047	281097.9362	0.065277074	4307536.406	-881	-455	4.06E+11	4.163682068	142	8.140320694	1009	137.0900653	-738.5159394	-812	-1012	2021
210	0	v3.0.1	1.21.6	2.2.0	1.0.1	3.7.1	{'minimumROIDimensions': 2, 'minimumROISize': None, 'normalize': False, 'normalizeScale': 1, 'removeOutliers': None, 'resampledPixelSpacing': None, 'interpolator': 'sitkBSpline', 'preCrop': False, 'padDistance': 5, 'distances': [1], 'force2D': False, 'force2Ddimension': 0, 'resegmentRange': None, 'label': 1, 'additionalInfo': True}	{'Original': {}}	9fe2b0bbf861a34fa4f5a4e54298e1e847e1ef8b	3D	(0.91015625, 0.91015625, 5.0)	(512, 512, 98)	-718.9224245	-1024	1473	3311527a2e915d9c458a3d3e95e29c48ec7ef307	(0.91015625, 0.91015625, 5.0)	(512, 512, 98)	(116, 118, 34, 273, 228, 48)	945075	2	(251.4392169933603, 242.45059810067983, 58.12919821178213)	(-4.151025158386915, 112.66792717757187, 17.64599105891068)	0.707010837	0.66796764	190.3017765	284.8967003	282.1063916	247.1126353	256.7302178	294.3794275	3913479.984	201.4250546	0.435788163	275581.9528	0.070418644	3914426.931	-870	-374	5.05E+11	4.420599489	186	5.072286172	1115	152.7931265	-702.0970833	-781	-1000	2115
211	0	v3.0.1	1.21.6	2.2.0	1.0.1	3.7.1	{'minimumROIDimensions': 2, 'minimumROISize': None, 'normalize': False, 'normalizeScale': 1, 'removeOutliers': None, 'resampledPixelSpacing': None, 'interpolator': 'sitkBSpline', 'preCrop': False, 'padDistance': 5, 'distances': [1], 'force2D': False, 'force2Ddimension': 0, 'resegmentRange': None, 'label': 1, 'additionalInfo': True}	{'Original': {}}	3dd1dde8c1c12f831499cef6b34e3e76596782c3	3D	(1.09960938, 1.09960938, 5.0)	(512, 512, 64)	-713.019992	-1024	2976	4b8e9854b8751d468a9f0f842113fe062328a8fa	(1.09960938, 1.09960938, 5.0)	(512, 512, 64)	(134, 152, 4, 252, 172, 47)	479431	36	(258.80347536976126, 256.6021513001871, 30.89534051823933)	(3.082729093188391, 115.66213249786489, -1.523297408803387)	0.611276795	0.518223611	163.2705144	315.0580386	279.1347864	243.7909331	278.2685324	291.3140135	2897194.282	192.5876681	0.42149376	233172.8897	0.08048231	2898497.887	-799	-355	1.99E+11	4.62248986	227	4.070485022	325	142.5890814	-618.9942098	-669	-976	1301
212	0	v3.0.1	1.21.6	2.2.0	1.0.1	3.7.1	{'minimumROIDimensions': 2, 'minimumROISize': None, 'normalize': False, 'normalizeScale': 1, 'removeOutliers': None, 'resampledPixelSpacing': None, 'interpolator': 'sitkBSpline', 'preCrop': False, 'padDistance': 5, 'distances': [1], 'force2D': False, 'force2Ddimension': 0, 'resegmentRange': None, 'label': 1, 'additionalInfo': True}	{'Original': {}}	16a486230bfd51bf1c4d14861fd1a6ae30d11fb9	3D	(1.1660156200000003, 1.1660156200000003, 5.000000000000001)	(512, 512, 76)	-817.5546651	-1024	2498	868ec1e59a29f9a873cf5e7799f556354fdb4f4e	(1.1660156200000003, 1.1660156200000003, 5.000000000000001)	(512, 512, 76)	(134, 161, 6, 226, 165, 43)	501917	2	(242.1027181785036, 251.99264619449033, 25.061328865131088)	(-16.204448959406818, 100.32736158790934, -35.19329467434454)	0.649045572	0.580795388	170.5610587	293.6680668	278.2717009	227.0355217	267.0481259	287.7706315	3410788.842	190.6039583	0.465277981	235509.3641	0.069048357	3412012.759	-834	-413	2.48E+11	4.354194501	184	5.60101125	710	135.7663344	-679.2418627	-745	-930	1640
213	0	v3.0.1	1.21.6	2.2.0	1.0.1	3.7.1	{'minimumROIDimensions': 2, 'minimumROISize': None, 'normalize': False, 'normalizeScale': 1, 'removeOutliers': None, 'resampledPixelSpacing': None, 'interpolator': 'sitkBSpline', 'preCrop': False, 'padDistance': 5, 'distances': [1], 'force2D': False, 'force2Ddimension': 0, 'resegmentRange': None, 'label': 1, 'additionalInfo': True}	{'Original': {}}	4afa2cdc88c836059af9ef0201f49d0696234e3b	3D	(0.990234375, 0.990234375, 5.0)	(512, 512, 70)	-729.5504826	-1024	2976	4f4430d6db10eb24d3a616215906459b19527eca	(0.990234375, 0.990234375, 5.0)	(512, 512, 70)	(121, 156, 4, 273, 192, 40)	564413	23	(246.9143588117212, 263.0363687583383, 22.692806508709047)	(-8.99691422354951, 121.96765421968269, -37.035967456454756)	0.568939004	0.546016534	168.2974333	308.2277234	278.398084	218.7360951	270.9698159	280.1669996	2766066.782	175.3627739	0.339071566	281039.8209	0.101602688	2767215.676	-824	-311	2.53E+11	4.616738212	248	4.502552715	546	163.5417778	-636.7443113	-714	-977	1523
214	0	v3.0.1	1.21.6	2.2.0	1.0.1	3.7.1	{'minimumROIDimensions': 2, 'minimumROISize': None, 'normalize': False, 'normalizeScale': 1, 'removeOutliers': None, 'resampledPixelSpacing': None, 'interpolator': 'sitkBSpline', 'preCrop': False, 'padDistance': 5, 'distances': [1], 'force2D': False, 'force2Ddimension': 0, 'resegmentRange': None, 'label': 1, 'additionalInfo': True}	{'Original': {}}	c468c9292caf957e4d84f3e23cb93439cb40eada	3D	(0.9765625, 0.9765625, 4.999999999999999)	(512, 512, 64)	-782.0232334	-1024	2373	79ba8486e64442658ba303dfc83cc4e31ceb8a36	(0.9765625, 0.9765625, 4.999999999999999)	(512, 512, 64)	(122, 166, 4, 261, 188, 52)	1021093	2	(250.24445471666147, 266.05374143197537, 28.08959027238459)	(-5.620649690760274, 124.81810686716346, -31.552048638077082)	0.796347687	0.592357341	172.0968918	290.5288412	302.7659989	270.0414357	258.0879358	307.3286991	4867769.48	231.3619706	0.47576549	291951.8222	0.059976509	4868950.844	-888	-597	6.54E+11	3.679306126	91	11.27480285	842	105.5980298	-783.3260447	-842	-983	1825
215	0	v3.0.1	1.21.6	2.2.0	1.0.1	3.7.1	{'minimumROIDimensions': 2, 'minimumROISize': None, 'normalize': False, 'normalizeScale': 1, 'removeOutliers': None, 'resampledPixelSpacing': None, 'interpolator': 'sitkBSpline', 'preCrop': False, 'padDistance': 5, 'distances': [1], 'force2D': False, 'force2Ddimension': 0, 'resegmentRange': None, 'label': 1, 'additionalInfo': True}	{'Original': {}}	77088d314178ebb8385c7bf3f75fdc0e20d600e1	3D	(0.9765625, 0.9765625, 4.999999999999999)	(512, 512, 76)	-750.7148823	-1024	2245	c7d2a86b6aeee27a27e6c8891d9f59f932b7048c	(0.9765625, 0.9765625, 4.999999999999999)	(512, 512, 76)	(118, 155, 0, 276, 171, 48)	753896	2	(255.12402506446512, 252.76090601356157, 23.65298661884398)	(-0.8554442729832772, 121.83682227886871, -37.2350669057801)	0.687299172	0.497714737	155.2237684	311.8729601	313.7584913	245.015249	270.6347006	313.7828065	3595468.005	214.3500272	0.406525745	279189.8907	0.077650501	3594856.262	-863	-438	4.23E+11	4.08488673	127	6.460410557	672	130.2695085	-726.3123654	-795	-1024	1696
216	0	v3.0.1	1.21.6	2.2.0	1.0.1	3.7.1	{'minimumROIDimensions': 2, 'minimumROISize': None, 'normalize': False, 'normalizeScale': 1, 'removeOutliers': None, 'resampledPixelSpacing': None, 'interpolator': 'sitkBSpline', 'preCrop': False, 'padDistance': 5, 'distances': [1], 'force2D': False, 'force2Ddimension': 0, 'resegmentRange': None, 'label': 1, 'additionalInfo': True}	{'Original': {}}	b967dbc6d0ffaf22a0f3dc279fdeaaa0709d722c	3D	(1.01171875, 1.01171875, 4.999999999999998)	(512, 512, 47)	-668.1757889	-1024	1993	35ef4e19d8dcff11b4e54c78def0fcb87c5b5b53	(1.01171875, 1.01171875, 4.999999999999998)	(512, 512, 47)	(141, 160, 0, 247, 169, 33)	353331	2	(279.76917111716773, 262.61834370604333, 17.076658996804696)	(24.04771609119706, 116.69590242134856, -47.61670501597655)	0.574691889	0.441188244	126.1661745	285.9690309	266.8217643	192.3404356	241.5297088	274.8267033	1807393.248	164.3440827	0.395781386	181299.7462	0.100310072	1808303.59	-742	-297	1.24E+11	4.578990949	221	3.793721749	576	138.1752507	-565.7873269	-615	-983	1559
217	0	v3.0.1	1.21.6	2.2.0	1.0.1	3.7.1	{'minimumROIDimensions': 2, 'minimumROISize': None, 'normalize': False, 'normalizeScale': 1, 'removeOutliers': None, 'resampledPixelSpacing': None, 'interpolator': 'sitkBSpline', 'preCrop': False, 'padDistance': 5, 'distances': [1], 'force2D': False, 'force2Ddimension': 0, 'resegmentRange': None, 'label': 1, 'additionalInfo': True}	{'Original': {}}	3616fa0cc667899b8bd0fb040fabacde59c9954c	3D	(1.09960938, 1.09960938, 5.0)	(512, 512, 105)	-841.8100789	-1024	2976	3c7a8cdc8292e4dfd27f4e9c36904923e2e09ae1	(1.09960938, 1.09960938, 5.0)	(512, 512, 105)	(134, 180, 2, 228, 149, 44)	500994	2	(247.83465071437982, 263.9933572058747, 23.451191032227932)	(-8.97869338544433, 113.78957184127043, -208.24404483886033)	0.650101427	0.516529338	151.8927895	294.0642056	277.0977885	231.5979018	248.7548773	292.9408549	3027434.111	191.1715596	0.463148462	218514.5522	0.072178136	3028861.401	-836	-440	2.58E+11	4.181311382	165	5.816837517	286	126.6055671	-696.7403741	-761	-973	1259
218	0	v3.0.1	1.21.6	2.2.0	1.0.1	3.7.1	{'minimumROIDimensions': 2, 'minimumROISize': None, 'normalize': False, 'normalizeScale': 1, 'removeOutliers': None, 'resampledPixelSpacing': None, 'interpolator': 'sitkBSpline', 'preCrop': False, 'padDistance': 5, 'distances': [1], 'force2D': False, 'force2Ddimension': 0, 'resegmentRange': None, 'label': 1, 'additionalInfo': True}	{'Original': {}}	ede703104c9a8ad28b4a81ec7bb5b79501bfe01e	3D	(0.9765625, 0.9765625, 4.999999999999999)	(512, 512, 60)	-773.5763578	-1024	1899	60f7e6d63d6e5c68cb1dc43257a27ed652ca2f9b	(0.9765625, 0.9765625, 4.999999999999999)	(512, 512, 60)	(132, 169, 2, 237, 166, 43)	475226	6	(246.46787633673242, 256.2937191988654, 24.512488794804998)	(-9.308714514909752, 135.286835155142, -5.437556025975027)	0.620397069	0.545096134	150.8282084	276.7001984	258.8923909	226.5107733	233.2022253	270.3907294	2264818.152	171.6639922	0.437306255	190716.0866	0.084208123	2266054.153	-859	-459	2.61E+11	4.158113913	174	5.714114846	930	129.9608332	-720.7314835	-790	-1008	1938
219	0	v3.0.1	1.21.6	2.2.0	1.0.1	3.7.1	{'minimumROIDimensions': 2, 'minimumROISize': None, 'normalize': False, 'normalizeScale': 1, 'removeOutliers': None, 'resampledPixelSpacing': None, 'interpolator': 'sitkBSpline', 'preCrop': False, 'padDistance': 5, 'distances': [1], 'force2D': False, 'force2Ddimension': 0, 'resegmentRange': None, 'label': 1, 'additionalInfo': True}	{'Original': {}}	d590f114ea51430a87363fd5637df3f3a22ed6c5	3D	(0.9921875, 0.9921875, 4.999999999999998)	(512, 512, 76)	-769.3254802	-1024	2182	ca54b23ede211450e095f9e15ec1f5a497c5465c	(0.9921875, 0.9921875, 4.999999999999998)	(512, 512, 76)	(132, 172, 0, 266, 182, 51)	838614	2	(279.6536261021161, 264.19667809027754, 19.745911706697)	(23.468832148193314, 123.1326415426972, -40.77044146651497)	0.848472503	0.555004228	156.8366482	282.5864027	306.3793238	262.5494746	264.0971281	306.7241527	4126490.882	239.7667924	0.497122916	250269.3126	0.060649428	4127809.206	-894	-550	5.28E+11	3.905086979	112	9.661995063	1401	118.4522001	-773.3315268	-838	-1004	2405
220	0	v3.0.1	1.21.6	2.2.0	1.0.1	3.7.1	{'minimumROIDimensions': 2, 'minimumROISize': None, 'normalize': False, 'normalizeScale': 1, 'removeOutliers': None, 'resampledPixelSpacing': None, 'interpolator': 'sitkBSpline', 'preCrop': False, 'padDistance': 5, 'distances': [1], 'force2D': False, 'force2Ddimension': 0, 'resegmentRange': None, 'label': 1, 'additionalInfo': True}	{'Original': {}}	145e9b31a54bae2fe81ec403e4bfa1337c226d83	3D	(0.9765625, 0.9765625, 4.999999999999999)	(512, 512, 60)	-758.8551847	-1024	2976	99707958482261e3c5ab03b6787248d4933ea110	(0.9765625, 0.9765625, 4.999999999999999)	(512, 512, 60)	(135, 179, 5, 233, 154, 43)	468924	2	(252.5388741032662, 268.63161621072925, 27.561990855661044)	(-3.38000575852908, 137.33556270579027, -14.190045721694815)	0.644103053	0.521281281	141.3446692	271.1485612	264.2095097	218.5197449	230.716895	265.5385716	2235040.466	174.647616	0.446832161	185010.6067	0.082777296	2236003.876	-792	-389	2.02E+11	4.39269329	203	5.929751355	1093	131.532547	-633.0897054	-685	-910	2003
221	0	v3.0.1	1.21.6	2.2.0	1.0.1	3.7.1	{'minimumROIDimensions': 2, 'minimumROISize': None, 'normalize': False, 'normalizeScale': 1, 'removeOutliers': None, 'resampledPixelSpacing': None, 'interpolator': 'sitkBSpline', 'preCrop': False, 'padDistance': 5, 'distances': [1], 'force2D': False, 'force2Ddimension': 0, 'resegmentRange': None, 'label': 1, 'additionalInfo': True}	{'Original': {}}	76ec60adac21ff128aad825defe34510b0bbc1a1	3D	(0.92578125, 0.92578125, 4.999999999999998)	(512, 512, 68)	-764.7605789	-1024	2456	28bca2ef92f8f3f16f3e446f6001b31bbb0f8ce7	(0.92578125, 0.92578125, 4.999999999999998)	(512, 512, 68)	(125, 162, 0, 265, 210, 44)	675423	2	(250.265322620047, 291.19502297079015, 22.171637625606472)	(-5.309056793159641, 137.58289235967683, 5.358188128032339)	0.735057401	0.56221656	154.1744977	274.2261768	275.714355	225.6508816	246.9893461	277.829279	2893537.501	201.5719809	0.3907164	251328.5893	0.086858591	2894427.07	-837	-379	3.22E+11	4.508749305	212	4.631183411	566	143.9319067	-665.3858782	-728	-1020	1586
222	0	v3.0.1	1.21.6	2.2.0	1.0.1	3.7.1	{'minimumROIDimensions': 2, 'minimumROISize': None, 'normalize': False, 'normalizeScale': 1, 'removeOutliers': None, 'resampledPixelSpacing': None, 'interpolator': 'sitkBSpline', 'preCrop': False, 'padDistance': 5, 'distances': [1], 'force2D': False, 'force2Ddimension': 0, 'resegmentRange': None, 'label': 1, 'additionalInfo': True}	{'Original': {}}	7c083bfdc1f0c49c70d439b64395b289c919b346	3D	(0.9726562500000001, 0.9726562500000001, 5.000000000000001)	(512, 512, 69)	-745.6702865	-1024	2357	25c5510b6bbfeeb1bb764a1d7c72dc94d6f1e7f9	(0.9726562500000001, 0.9726562500000001, 5.000000000000001)	(512, 512, 69)	(132, 147, 7, 236, 199, 36)	404276	16	(218.99656175484074, 260.3853357607179, 22.414874986395432)	(-35.991625480643194, 118.26542423601077, 21.57437493197716)	0.722704514	0.634010508	149.4934545	235.7901841	230.0364489	219.8387951	236.2613866	238.421874	1911113.899	170.4066304	0.4823722	154392.5124	0.080786662	1912347.128	-830	-430	1.98E+11	4.350079726	164	6.131271896	712	126.7149525	-678.4057179	-733	-955	1667
223	0	v3.0.1	1.21.6	2.2.0	1.0.1	3.7.1	{'minimumROIDimensions': 2, 'minimumROISize': None, 'normalize': False, 'normalizeScale': 1, 'removeOutliers': None, 'resampledPixelSpacing': None, 'interpolator': 'sitkBSpline', 'preCrop': False, 'padDistance': 5, 'distances': [1], 'force2D': False, 'force2Ddimension': 0, 'resegmentRange': None, 'label': 1, 'additionalInfo': True}	{'Original': {}}	86941f12932173c29da9830b2d79f3b008ba96be	3D	(0.9277343750000001, 0.9277343750000001, 4.999999999999999)	(512, 512, 55)	-679.6174492	-1024	2810	9ef92b558f41d2335d15a13d96a6f1b96b3e322e	(0.9277343750000001, 0.9277343750000001, 4.999999999999999)	(512, 512, 55)	(126, 159, 2, 272, 200, 38)	585941	2	(261.2947532260074, 271.051885770069, 21.551956596312596)	(4.9121245749092, 118.9641518374664, 4.759782981562964)	0.634826123	0.533615076	149.0100209	279.2462725	252.9050091	209.0817405	258.911035	260.8029219	2520582.214	177.2728286	0.434829005	205983.7041	0.081720685	2521570.933	-837	-417	2.90E+11	4.360849897	187	5.838285737	1051	136.1502788	-679.8399088	-743	-983	2034
224	0	v3.0.1	1.21.6	2.2.0	1.0.1	3.7.1	{'minimumROIDimensions': 2, 'minimumROISize': None, 'normalize': False, 'normalizeScale': 1, 'removeOutliers': None, 'resampledPixelSpacing': None, 'interpolator': 'sitkBSpline', 'preCrop': False, 'padDistance': 5, 'distances': [1], 'force2D': False, 'force2Ddimension': 0, 'resegmentRange': None, 'label': 1, 'additionalInfo': True}	{'Original': {}}	0ec58d51c7ce22f1f1250d58462cb6c1e6d8dfd4	3D	(0.9765625, 0.9765625, 4.999999999999999)	(512, 512, 74)	-737.0017402	-1024	2976	92451630a6ed98fba5ccee926fe4b1bdd6c69a1b	(0.9765625, 0.9765625, 4.999999999999999)	(512, 512, 74)	(128, 146, 0, 255, 203, 52)	631298	19	(230.72263336807657, 258.100404246489, 29.1797693007106)	(-24.684928351487713, 117.05117602196191, 25.89884650355299)	0.66083306	0.621596789	180.1041675	289.744366	283.1465569	271.2045011	256.5814596	302.6051539	3009048.899	191.472656	0.437131926	230581.4833	0.076629357	3010263.443	-853	-449	3.36E+11	4.289415334	157	6.874841265	951	129.7203795	-706.6523734	-769	-1024	1975
225	0	v3.0.1	1.21.6	2.2.0	1.0.1	3.7.1	{'minimumROIDimensions': 2, 'minimumROISize': None, 'normalize': False, 'normalizeScale': 1, 'removeOutliers': None, 'resampledPixelSpacing': None, 'interpolator': 'sitkBSpline', 'preCrop': False, 'padDistance': 5, 'distances': [1], 'force2D': False, 'force2Ddimension': 0, 'resegmentRange': None, 'label': 1, 'additionalInfo': True}	{'Original': {}}	9528e8896cd2d112b6c7dc53e31e7d84a43d956f	3D	(0.986328125, 0.986328125, 5.0)	(512, 512, 103)	-818.3820333	-1024	2364	cb41da3ae8f806fb69590a42e0918bab3770b0d9	(0.986328125, 0.986328125, 5.0)	(512, 512, 103)	(136, 184, 1, 237, 156, 45)	386400	2	(262.23878881987577, 275.6895367494824, 25.31476708074534)	(6.153492878979023, 124.4203438642356, -58.926164596273296)	0.600287179	0.488432466	134.4253466	275.2178776	254.7719259	227.5664015	234.0114144	259.5317446	1878161.499	165.2097634	0.449458721	163788.3225	0.08720673	1879533.005	-832	-424	1.99E+11	4.138954865	137	7.577252895	883	127.1548349	-694.5717391	-760	-968	1851
226	0	v3.0.1	1.21.6	2.2.0	1.0.1	3.7.1	{'minimumROIDimensions': 2, 'minimumROISize': None, 'normalize': False, 'normalizeScale': 1, 'removeOutliers': None, 'resampledPixelSpacing': None, 'interpolator': 'sitkBSpline', 'preCrop': False, 'padDistance': 5, 'distances': [1], 'force2D': False, 'force2Ddimension': 0, 'resegmentRange': None, 'label': 1, 'additionalInfo': True}	{'Original': {}}	20460cddec59da9206d1c2aca82955f30be58e8b	3D	(1.00976562, 1.00976562, 5.0)	(512, 512, 76)	-775.3813075	-1024	2976	121f9994859dbf309e956933100c8b95177fb4df	(1.00976562, 1.00976562, 5.0)	(512, 512, 76)	(121, 165, 0, 256, 182, 49)	689489	3	(249.1866730288663, 262.96768621399326, 23.46805967897965)	(-6.87986461326949, 122.03572870983834, 56.84029839489821)	0.670406214	0.547922773	168.4371194	307.4103282	284.0690742	255.115687	263.1926534	294.4852382	3514730.45	206.0897944	0.437076823	255772.8028	0.07277167	3515106.649	-855	-428	3.61E+11	4.366508075	167	6.372840055	585	135.8747458	-699.0771745	-763	-990	1575
227	0	v3.0.1	1.21.6	2.2.0	1.0.1	3.7.1	{'minimumROIDimensions': 2, 'minimumROISize': None, 'normalize': False, 'normalizeScale': 1, 'removeOutliers': None, 'resampledPixelSpacing': None, 'interpolator': 'sitkBSpline', 'preCrop': False, 'padDistance': 5, 'distances': [1], 'force2D': False, 'force2Ddimension': 0, 'resegmentRange': None, 'label': 1, 'additionalInfo': True}	{'Original': {}}	4c963ef64031e6672780925c58b3884ee76651c9	3D	(0.8828125, 0.8828125, 5.0)	(512, 512, 52)	-712.7314626	-1024	2976	f9bf9ebf8f6020f62a85ffd0a9972d277d1951a4	(0.8828125, 0.8828125, 5.0)	(512, 512, 52)	(123, 160, 1, 265, 193, 37)	594290	2	(248.63568628110855, 261.4387655858251, 18.502170657423143)	(-6.50130820495886, 129.80141024373617, -37.48914671288429)	0.615506519	0.551517411	149.2914095	270.6921058	243.6102826	208.1225694	236.0991215	257.2242335	2314807.948	166.6127558	0.45751767	184963.5829	0.079904505	2315823.062	-835	-439	2.99E+11	4.315720083	168	5.733429075	656	126.8380834	-688.4937993	-747	-977	1633
228	0	v3.0.1	1.21.6	2.2.0	1.0.1	3.7.1	{'minimumROIDimensions': 2, 'minimumROISize': None, 'normalize': False, 'normalizeScale': 1, 'removeOutliers': None, 'resampledPixelSpacing': None, 'interpolator': 'sitkBSpline', 'preCrop': False, 'padDistance': 5, 'distances': [1], 'force2D': False, 'force2Ddimension': 0, 'resegmentRange': None, 'label': 1, 'additionalInfo': True}	{'Original': {}}	6ca9176368668ba772a51dff07b684b5fe18c274	3D	(0.89453125, 0.89453125, 4.999999999999998)	(512, 512, 96)	-745.2610905	-1024	2976	626d5951a80aa44e83af93176d5386c8afc60ebb	(0.89453125, 0.89453125, 4.999999999999998)	(512, 512, 96)	(111, 165, 18, 283, 192, 51)	1008837	1	(246.76200020419552, 264.77330232733334, 42.91951028758858)	(-8.263679504840724, 122.84799309749741, -45.90244856205712)	0.786526446	0.616344454	170.894605	277.2712624	297.3844786	262.1546505	253.3277123	300.201796	4035374.299	218.0811805	0.451239731	271643.5155	0.067315569	4036287.011	-896	-518	6.13E+11	4.139414946	150	7.852150461	1085	125.3515629	-758.9823014	-822	-997	2082
229	0	v3.0.1	1.21.6	2.2.0	1.0.1	3.7.1	{'minimumROIDimensions': 2, 'minimumROISize': None, 'normalize': False, 'normalizeScale': 1, 'removeOutliers': None, 'resampledPixelSpacing': None, 'interpolator': 'sitkBSpline', 'preCrop': False, 'padDistance': 5, 'distances': [1], 'force2D': False, 'force2Ddimension': 0, 'resegmentRange': None, 'label': 1, 'additionalInfo': True}	{'Original': {}}	71c8401ad53e07c2a6f4253c0f67d68effd6126c	3D	(0.947265625, 0.947265625, 5.0)	(512, 512, 80)	-747.3785978	-1024	2750	1e0653da750b428c2252e61f89de2f8b30eebd31	(0.947265625, 0.947265625, 5.0)	(512, 512, 80)	(108, 155, 3, 283, 204, 48)	784380	8	(222.89113184935874, 278.1926948672837, 23.929483158673094)	(-31.362892681759774, 126.02237697389177, -5.852584206634546)	0.69994402	0.557698173	158.5652235	284.3208588	306.8253376	244.827872	269.0401142	307.0424798	3518590.932	199.008685	0.444735152	251552.4317	0.071492378	3519168.577	-865	-428	4.32E+11	4.224569621	151	6.525987787	852	136.5280709	-717.9802557	-789	-975	1827
230	0	v3.0.1	1.21.6	2.2.0	1.0.1	3.7.1	{'minimumROIDimensions': 2, 'minimumROISize': None, 'normalize': False, 'normalizeScale': 1, 'removeOutliers': None, 'resampledPixelSpacing': None, 'interpolator': 'sitkBSpline', 'preCrop': False, 'padDistance': 5, 'distances': [1], 'force2D': False, 'force2Ddimension': 0, 'resegmentRange': None, 'label': 1, 'additionalInfo': True}	{'Original': {}}	29700d39f0077884e71a268650bf937ea8ea747c	3D	(0.92578125, 0.92578125, 4.999999999999998)	(512, 512, 61)	-709.2451672	-1024	2976	13207c6dbd43c7b782418e50dbb9d70ee6e52a59	(0.92578125, 0.92578125, 4.999999999999998)	(512, 512, 61)	(132, 152, 3, 257, 196, 47)	825112	2	(257.9097201349635, 257.360964329691, 24.718987240520075)	(1.7679830936966425, 116.25995525834668, -4.405063797399663)	0.722237658	0.610089809	170.3856647	279.2796441	278.6451209	240.2225176	243.8023434	280.3429855	3534588.162	201.7062759	0.470751535	238369.9975	0.067439256	3535897.516	-871	-490	4.74E+11	4.115950529	141	7.22200483	909	124.6112125	-737.0845328	-801	-1024	1933
231	0	v3.0.1	1.21.6	2.2.0	1.0.1	3.7.1	{'minimumROIDimensions': 2, 'minimumROISize': None, 'normalize': False, 'normalizeScale': 1, 'removeOutliers': None, 'resampledPixelSpacing': None, 'interpolator': 'sitkBSpline', 'preCrop': False, 'padDistance': 5, 'distances': [1], 'force2D': False, 'force2Ddimension': 0, 'resegmentRange': None, 'label': 1, 'additionalInfo': True}	{'Original': {}}	55d2fd6febadfb59d2e44e3a40dc144589e11a36	3D	(0.9335937500000003, 0.9335937500000003, 5.000000000000002)	(512, 512, 62)	-736.7289481	-1024	2976	d5e470f35918a1fef1ee2e40c20a1934a0291f62	(0.9335937500000003, 0.9335937500000003, 5.000000000000002)	(512, 512, 62)	(121, 171, 0, 276, 183, 52)	844453	2	(264.9436771495868, 269.2504710149647, 26.99784594287663)	(8.349761088872043, 127.37055692412724, -18.01077028561687)	0.650957474	0.53350043	161.2811866	302.3075099	297.3387106	266.7771776	257.5585334	310.5068352	3678844.56	196.7893331	0.484590695	237820.8969	0.064645541	3680114.732	-865	-535	4.93E+11	3.928405282	119	9.060851903	802	112.2710615	-746.4522478	-806	-980	1782
232	0	v3.0.1	1.21.6	2.2.0	1.0.1	3.7.1	{'minimumROIDimensions': 2, 'minimumROISize': None, 'normalize': False, 'normalizeScale': 1, 'removeOutliers': None, 'resampledPixelSpacing': None, 'interpolator': 'sitkBSpline', 'preCrop': False, 'padDistance': 5, 'distances': [1], 'force2D': False, 'force2Ddimension': 0, 'resegmentRange': None, 'label': 1, 'additionalInfo': True}	{'Original': {}}	6edb844219867e1847ddc31f9d60336462a0f7be	3D	(1.18554688, 1.18554688, 5.000000000000001)	(512, 512, 84)	-813.9134299	-1024	2976	24ebb41eae19269d1c362c8bcecc7d5da74d1a1c	(1.18554688, 1.18554688, 5.000000000000001)	(512, 512, 84)	(140, 166, 8, 210, 149, 45)	445665	26	(227.0515948077592, 250.47690081114737, 28.12695410229657)	(-34.31969017663687, 108.45210826872523, -78.36522948851709)	0.701248304	0.548015739	154.7479862	282.3787259	280.9919768	242.7134744	252.641125	286.0509748	3130507.576	198.0176027	0.518628006	199543.6899	0.063741641	3131958.484	-869	-491	2.58E+11	4.027645751	122	7.58377741	642	123.1264778	-739.8801454	-805	-1004	1646
233	0	v3.0.1	1.21.6	2.2.0	1.0.1	3.7.1	{'minimumROIDimensions': 2, 'minimumROISize': None, 'normalize': False, 'normalizeScale': 1, 'removeOutliers': None, 'resampledPixelSpacing': None, 'interpolator': 'sitkBSpline', 'preCrop': False, 'padDistance': 5, 'distances': [1], 'force2D': False, 'force2Ddimension': 0, 'resegmentRange': None, 'label': 1, 'additionalInfo': True}	{'Original': {}}	ff8599b0c6edf03b964bf0469d0e70d8394d0843	3D	(0.9453125, 0.9453125, 5.0)	(512, 512, 64)	-697.7542467	-1024	2976	bad4eee137bef12a1ac57c934f43ce29988846e9	(0.9453125, 0.9453125, 5.0)	(512, 512, 64)	(117, 151, 8, 274, 206, 42)	769291	9	(250.67761224296137, 264.6726336327865, 27.114571729033617)	(-5.031319676575578, 113.1983489809935, 1.5728586451681394)	0.671435862	0.59756083	169.7393714	284.0537114	285.3961854	224.7711033	263.4642072	285.4212335	3435384.635	190.7238486	0.40892733	269249.4969	0.078375357	3437252.664	-877	-417	4.42E+11	4.121947934	143	5.756197494	549	139.3577785	-733.5525867	-810	-998	1547
234	0	v3.0.1	1.21.6	2.2.0	1.0.1	3.7.1	{'minimumROIDimensions': 2, 'minimumROISize': None, 'normalize': False, 'normalizeScale': 1, 'removeOutliers': None, 'resampledPixelSpacing': None, 'interpolator': 'sitkBSpline', 'preCrop': False, 'padDistance': 5, 'distances': [1], 'force2D': False, 'force2Ddimension': 0, 'resegmentRange': None, 'label': 1, 'additionalInfo': True}	{'Original': {}}	c9acdf08d54ad4cc9ecad317d8e978435b74a129	3D	(0.78125, 0.78125, 5.0)	(512, 512, 115)	-1061.571945	-3024	3075	64e03c2cc1bf31cb2050d70e1a1a9bcaad1add64	(0.78125, 0.78125, 5.0)	(512, 512, 115)	(90, 114, 27, 336, 266, 51)	1284616	1	(255.95671313450868, 262.41295764648737, 52.72527043100818)	(-0.03381786366509232, 5.010123161318262, -138.12364784495912)	0.726733415	0.655888479	189.4942719	288.912335	297.6484989	258.2725535	265.5847856	299.5260335	3920899.836	209.9622479	0.33806213	355695.2781	0.090717767	3920336.914	-869	-511	7.21E+11	4.262340051	150	6.815312488	567	115.9377814	-731.7588532	-783	-1024	1591
235	0	v3.0.1	1.21.6	2.2.0	1.0.1	3.7.1	{'minimumROIDimensions': 2, 'minimumROISize': None, 'normalize': False, 'normalizeScale': 1, 'removeOutliers': None, 'resampledPixelSpacing': None, 'interpolator': 'sitkBSpline', 'preCrop': False, 'padDistance': 5, 'distances': [1], 'force2D': False, 'force2Ddimension': 0, 'resegmentRange': None, 'label': 1, 'additionalInfo': True}	{'Original': {}}	969fe2fb887f75df32ab4546f6ed941ebf8feaf7	3D	(0.9570312499999997, 0.9570312499999997, 4.999999999999997)	(512, 512, 88)	-759.987606	-1024	2278	a3c4d8583398c2373e76b7156fae87718f88cdbf	(0.9570312499999997, 0.9570312499999997, 4.999999999999997)	(512, 512, 88)	(122, 132, 0, 272, 216, 56)	1272770	3	(253.2587733840364, 250.3730406907768, 26.83929146664362)	(-2.6234395348089095, 109.61482409859497, -11.303542666781937)	0.863639761	0.672650451	190.5611954	283.298993	308.8023678	291.5775046	265.5809139	321.3534563	5827225.202	244.6682746	0.469522922	333530.2226	0.057236542	5828706.303	-923	-645	8.75E+11	3.828581767	95	11.38284622	931	99.30555466	-814.3015887	-863	-1024	1955
236	0	v3.0.1	1.21.6	2.2.0	1.0.1	3.7.1	{'minimumROIDimensions': 2, 'minimumROISize': None, 'normalize': False, 'normalizeScale': 1, 'removeOutliers': None, 'resampledPixelSpacing': None, 'interpolator': 'sitkBSpline', 'preCrop': False, 'padDistance': 5, 'distances': [1], 'force2D': False, 'force2Ddimension': 0, 'resegmentRange': None, 'label': 1, 'additionalInfo': True}	{'Original': {}}	ba6fac0d72146082069cbeebbd51b66bcb3ad032	3D	(1.03710938, 1.03710938, 5.000000000000002)	(512, 512, 78)	-802.4961344	-1024	2976	2e91b9e60ba25be243be896d874a3316e4fde150	(1.03710938, 1.03710938, 5.000000000000002)	(512, 512, 78)	(128, 161, 2, 258, 180, 49)	834302	2	(250.18882730713818, 257.58252766983657, 23.820912571227204)	(-6.02682042856685, 106.64125557049704, -51.395498143863875)	0.692032336	0.601449918	181.6268437	301.9816586	295.8801967	270.3489975	274.0521063	312.9563108	4485617.943	208.9810725	0.46947017	280171.728	0.062460007	4486858.911	-842	-491	4.53E+11	3.997452403	122	9.96581434	1018	117.1713543	-716.9012	-778	-984	2002
237	0	v3.0.1	1.21.6	2.2.0	1.0.1	3.7.1	{'minimumROIDimensions': 2, 'minimumROISize': None, 'normalize': False, 'normalizeScale': 1, 'removeOutliers': None, 'resampledPixelSpacing': None, 'interpolator': 'sitkBSpline', 'preCrop': False, 'padDistance': 5, 'distances': [1], 'force2D': False, 'force2Ddimension': 0, 'resegmentRange': None, 'label': 1, 'additionalInfo': True}	{'Original': {}}	24647498770f387537f69c3dd60c50ac6283fbf6	3D	(0.9765625, 0.9765625, 4.999999999999999)	(512, 512, 88)	-747.0085558	-1024	2219	b3b1cb135586fafd796d477631cfd3ab47d8e2a2	(0.9765625, 0.9765625, 4.999999999999999)	(512, 512, 88)	(114, 166, 9, 285, 193, 43)	669274	9	(253.94614612251485, 276.2467001556911, 28.133090483120515)	(-2.0057166772315895, 124.77216812079206, -3.3345475843974555)	0.572911281	0.511872011	168.4752091	329.1354197	294.0142698	225.6058602	279.1483024	295.2975696	3191514.214	188.5653949	0.402590151	260386.7218	0.081587204	3191347.122	-832	-388	3.25E+11	4.396769412	184	4.788018693	606	136.8281614	-672.7114336	-736	-984	1590
238	0	v3.0.1	1.21.6	2.2.0	1.0.1	3.7.1	{'minimumROIDimensions': 2, 'minimumROISize': None, 'normalize': False, 'normalizeScale': 1, 'removeOutliers': None, 'resampledPixelSpacing': None, 'interpolator': 'sitkBSpline', 'preCrop': False, 'padDistance': 5, 'distances': [1], 'force2D': False, 'force2Ddimension': 0, 'resegmentRange': None, 'label': 1, 'additionalInfo': True}	{'Original': {}}	ece2f380eedcf84e40acbbf4e150f12b5369970d	3D	(0.68359375, 0.68359375, 4.999999999999998)	(512, 512, 68)	-623.0160465	-1024	1719	0b108d8a13d3bd41a04c213357104ec02d9ad5ef	(0.68359375, 0.68359375, 4.999999999999998)	(512, 512, 68)	(67, 177, 1, 387, 243, 63)	2245018	1	(252.06430416148112, 310.3638830512717, 32.875576053287766)	(-4.690417077112528, 175.16281067958028, -755.5221437335612)	0.900612921	0.506424883	153.6129389	303.3281815	350.5428464	313.2659583	264.7909016	359.9162577	5247537.939	273.1812797	0.386259667	378072.5565	0.072047608	5245489.216	-927	-727	1.63E+12	3.5353976	72	19.96731182	1423	82.22209222	-838.7400987	-879	-1024	2447
239	0	v3.0.1	1.21.6	2.2.0	1.0.1	3.7.1	{'minimumROIDimensions': 2, 'minimumROISize': None, 'normalize': False, 'normalizeScale': 1, 'removeOutliers': None, 'resampledPixelSpacing': None, 'interpolator': 'sitkBSpline', 'preCrop': False, 'padDistance': 5, 'distances': [1], 'force2D': False, 'force2Ddimension': 0, 'resegmentRange': None, 'label': 1, 'additionalInfo': True}	{'Original': {}}	974beb6d14f52c51ea10660e280c3ce6465cd3b2	3D	(0.9765625, 0.9765625, 4.999999999999999)	(512, 512, 92)	-796.1590616	-1024	2976	469e9b15011f9233d3920dedddf314970cb6af2a	(0.9765625, 0.9765625, 4.999999999999999)	(512, 512, 92)	(154, 134, 3, 224, 207, 36)	430428	2	(258.9000204447666, 258.2470424786492, 19.28735584116275)	(2.8320512155923723, 107.19437742055584, -309.06322079418624)	0.671204704	0.55934169	148.7225014	265.8884614	242.5200873	208.7179267	234.9277337	246.8102293	2052240.372	178.4655861	0.38821628	201169.683	0.098024425	2052440.643	-835	-329	2.01E+11	4.611082676	232	3.592845187	357	155.6251551	-654.3402753	-726	-1013	1370
240	0	v3.0.1	1.21.6	2.2.0	1.0.1	3.7.1	{'minimumROIDimensions': 2, 'minimumROISize': None, 'normalize': False, 'normalizeScale': 1, 'removeOutliers': None, 'resampledPixelSpacing': None, 'interpolator': 'sitkBSpline', 'preCrop': False, 'padDistance': 5, 'distances': [1], 'force2D': False, 'force2Ddimension': 0, 'resegmentRange': None, 'label': 1, 'additionalInfo': True}	{'Original': {}}	a851e0716628440e84661c1fbe3f9ff410ef3064	3D	(0.9765625, 0.9765625, 4.999999999999999)	(512, 512, 80)	-703.6295506	-1024	2976	bba025250499ba2487f3956835986b8b68be10a9	(0.9765625, 0.9765625, 4.999999999999999)	(512, 512, 80)	(120, 154, 11, 276, 197, 50)	774554	3	(263.38071716110176, 255.416539066353, 39.19155539833246)	(7.207731602638432, 104.43021393198535, -4.542223008337743)	0.64347359	0.544932079	163.7653497	300.5243333	284.3717376	264.3007547	269.1293567	305.6331105	3691427.708	193.3794715	0.436793557	264446.2907	0.071637944	3693361.282	-850	-489	4.29E+11	4.035050632	127	8.555272967	201	121.507334	-722.6203441	-787	-1022	1223
241	0	v3.0.1	1.21.6	2.2.0	1.0.1	3.7.1	{'minimumROIDimensions': 2, 'minimumROISize': None, 'normalize': False, 'normalizeScale': 1, 'removeOutliers': None, 'resampledPixelSpacing': None, 'interpolator': 'sitkBSpline', 'preCrop': False, 'padDistance': 5, 'distances': [1], 'force2D': False, 'force2Ddimension': 0, 'resegmentRange': None, 'label': 1, 'additionalInfo': True}	{'Original': {}}	5e88adfeb5ff93df01203faf6c753b6fb1413399	3D	(0.9765625, 0.9765625, 4.999999999999999)	(512, 512, 70)	-731.1003585	-1024	2976	9450598cb17e7c0e978fd2e3ef7323189e4a0e6d	(0.9765625, 0.9765625, 4.999999999999999)	(512, 512, 70)	(113, 153, 0, 269, 193, 45)	652219	2	(244.41440375088735, 260.01554845841656, 22.11830382126249)	(-11.314058837024078, 97.92143404142246, -34.908541893687584)	0.676854515	0.568209477	164.0016424	288.6288403	272.8999292	234.5949489	265.5621623	286.8453532	3109515.508	195.3597338	0.435611516	236508.4108	0.076059569	3110022.545	-839	-424	3.34E+11	4.258663506	161	6.022497371	440	132.2566343	-693.0549003	-760	-958	1398
242	0	v3.0.1	1.21.6	2.2.0	1.0.1	3.7.1	{'minimumROIDimensions': 2, 'minimumROISize': None, 'normalize': False, 'normalizeScale': 1, 'removeOutliers': None, 'resampledPixelSpacing': None, 'interpolator': 'sitkBSpline', 'preCrop': False, 'padDistance': 5, 'distances': [1], 'force2D': False, 'force2Ddimension': 0, 'resegmentRange': None, 'label': 1, 'additionalInfo': True}	{'Original': {}}	6f650ddf66d4405a35c85552c05135be884b2d5a	3D	(1.171875, 1.171875, 5.0)	(512, 512, 96)	-783.2227939	-1024	2248	1e614002e24261a93343324404f6bc133f43b9bc	(1.171875, 1.171875, 5.0)	(512, 512, 96)	(137, 155, 8, 246, 170, 50)	586756	2	(259.1898029163741, 250.0477302319874, 33.19046247503221)	(3.7380502926259283, 88.02468386561023, -56.83868762483897)	0.698748479	0.546002246	171.9052929	314.8435636	306.6932777	264.9995509	291.9121572	315.1714428	4027449.131	219.9964611	0.444366074	275484.1428	0.068401644	4028933.716	-830	-434	2.88E+11	4.307717209	153	6.313917585	410	123.1740409	-679.53209	-732	-959	1369
243	0	v3.0.1	1.21.6	2.2.0	1.0.1	3.7.1	{'minimumROIDimensions': 2, 'minimumROISize': None, 'normalize': False, 'normalizeScale': 1, 'removeOutliers': None, 'resampledPixelSpacing': None, 'interpolator': 'sitkBSpline', 'preCrop': False, 'padDistance': 5, 'distances': [1], 'force2D': False, 'force2Ddimension': 0, 'resegmentRange': None, 'label': 1, 'additionalInfo': True}	{'Original': {}}	fc85be039b3070d50037ba227f263df8f30b7c1b	3D	(1.046875, 1.046875, 4.999999999999999)	(512, 512, 109)	-784.2791505	-1024	2976	8e4d14f1bfa3c68586a9dad9eb534a78e0c9ec7f	(1.046875, 1.046875, 4.999999999999999)	(512, 512, 109)	(126, 135, 1, 247, 189, 50)	731728	2	(245.14124100758752, 237.1292474799379, 25.894806540135132)	(-11.367763320181837, 95.24468095555997, -77.52602829932437)	0.731658326	0.626227316	185.8748137	296.816841	291.8268166	261.7480002	269.4559451	303.9073313	4008411.37	217.168513	0.440924994	276758.4762	0.069044429	4009676.504	-857	-424	3.84E+11	4.379339333	187	6.057110931	426	140.4852869	-699.563894	-768	-994	1420
244	0	v3.0.1	1.21.6	2.2.0	1.0.1	3.7.1	{'minimumROIDimensions': 2, 'minimumROISize': None, 'normalize': False, 'normalizeScale': 1, 'removeOutliers': None, 'resampledPixelSpacing': None, 'interpolator': 'sitkBSpline', 'preCrop': False, 'padDistance': 5, 'distances': [1], 'force2D': False, 'force2Ddimension': 0, 'resegmentRange': None, 'label': 1, 'additionalInfo': True}	{'Original': {}}	d0af6b8234f7a8fa5692c6188fd11e0d5523eb5c	3D	(0.9765625, 0.9765625, 4.999999999999999)	(512, 512, 64)	-755.1102676	-1024	2976	7aa2810bbeaca82f887c2e6a6ee3582f022060fb	(0.9765625, 0.9765625, 4.999999999999999)	(512, 512, 64)	(143, 188, 4, 234, 156, 46)	457099	2	(254.60836711522012, 280.3497032371543, 28.274992944635628)	(-1.3590164890428582, 137.77900706753346, -9.125035276821876)	0.705158892	0.520584255	137.7875045	264.6785862	256.8611739	229.4405693	229.2739155	262.6778979	2178697.189	186.6404584	0.444488275	182847.2347	0.083925034	2179617.882	-828	-429	2.22E+11	4.345137623	176	7.214088265	2445	127.9421724	-674.4641489	-728	-980	3425
245	0	v3.0.1	1.21.6	2.2.0	1.0.1	3.7.1	{'minimumROIDimensions': 2, 'minimumROISize': None, 'normalize': False, 'normalizeScale': 1, 'removeOutliers': None, 'resampledPixelSpacing': None, 'interpolator': 'sitkBSpline', 'preCrop': False, 'padDistance': 5, 'distances': [1], 'force2D': False, 'force2Ddimension': 0, 'resegmentRange': None, 'label': 1, 'additionalInfo': True}	{'Original': {}}	fe9fd4257f392cb1cfa805c6010380eef719c07b	3D	(0.9921875, 0.9921875, 4.999999999999998)	(512, 512, 59)	-724.6143072	-1024	2976	75c57eba8ffa400d5aaf0bd09e03a69b7428b85d	(0.9921875, 0.9921875, 4.999999999999998)	(512, 512, 59)	(119, 168, 0, 265, 183, 49)	703168	2	(242.60771110175662, 275.8478158846819, 24.734899767907528)	(-13.287661641225839, 124.69275482308277, -44.32550116046241)	0.678857384	0.512468023	153.0218361	298.5978229	290.6992517	249.7771625	269.5574591	296.7302727	3460058.45	202.705337	0.467922891	236427.9352	0.068330619	3461119.59	-819	-433	3.34E+11	4.367972275	170	6.973378563	322	125.7495821	-666.7034635	-717	-1024	1346
246	0	v3.0.1	1.21.6	2.2.0	1.0.1	3.7.1	{'minimumROIDimensions': 2, 'minimumROISize': None, 'normalize': False, 'normalizeScale': 1, 'removeOutliers': None, 'resampledPixelSpacing': None, 'interpolator': 'sitkBSpline', 'preCrop': False, 'padDistance': 5, 'distances': [1], 'force2D': False, 'force2Ddimension': 0, 'resegmentRange': None, 'label': 1, 'additionalInfo': True}	{'Original': {}}	6ef30b8b1793a09dd74729383a496d852b4b1e1f	3D	(0.9765625, 0.9765625, 4.999999999999999)	(512, 512, 62)	-740.4463929	-1024	2976	b47f6a6f43c32b19af37c470504a2f20ad0f113d	(0.9765625, 0.9765625, 4.999999999999999)	(512, 512, 62)	(120, 160, 8, 264, 198, 47)	882928	2	(257.5793145080913, 269.52045240382, 30.147545439718755)	(1.5422993243078906, 119.2035668006055, 0.737727198593717)	0.74585504	0.616905408	175.3869202	284.3011555	288.4284881	264.3060198	259.9216079	291.5806307	4208964.308	212.0474497	0.448822201	280883.755	0.066734649	4210128.784	-848	-472	4.73E+11	4.193701812	152	7.52685659	352	123.588058	-711.2152905	-773	-1013	1365
247	0	v3.0.1	1.21.6	2.2.0	1.0.1	3.7.1	{'minimumROIDimensions': 2, 'minimumROISize': None, 'normalize': False, 'normalizeScale': 1, 'removeOutliers': None, 'resampledPixelSpacing': None, 'interpolator': 'sitkBSpline', 'preCrop': False, 'padDistance': 5, 'distances': [1], 'force2D': False, 'force2Ddimension': 0, 'resegmentRange': None, 'label': 1, 'additionalInfo': True}	{'Original': {}}	5c8a786ecdeec20d3db32016281e412a976161df	3D	(1.10546875, 1.10546875, 4.999999999999999)	(512, 512, 80)	-771.0102593	-1024	2976	f0e288a5d18c5406159b13e05a36a2b569d89193	(1.10546875, 1.10546875, 4.999999999999999)	(512, 512, 80)	(153, 135, 0, 234, 189, 50)	623461	3	(266.884026426673, 239.13324650619685, 24.045046923544536)	(12.031951088861206, 96.35433109864735, -55.2748263822773)	0.759070497	0.669692502	195.484395	291.9017226	295.2128149	261.3775682	265.8876416	305.7266168	3808033.966	221.5739857	0.409400693	288051.0261	0.075642977	3809537.356	-881	-405	3.29E+11	4.607484341	218	4.845584647	566	150.9356731	-699.8470891	-767	-1004	1570
248	0	v3.0.1	1.21.6	2.2.0	1.0.1	3.7.1	{'minimumROIDimensions': 2, 'minimumROISize': None, 'normalize': False, 'normalizeScale': 1, 'removeOutliers': None, 'resampledPixelSpacing': None, 'interpolator': 'sitkBSpline', 'preCrop': False, 'padDistance': 5, 'distances': [1], 'force2D': False, 'force2Ddimension': 0, 'resegmentRange': None, 'label': 1, 'additionalInfo': True}	{'Original': {}}	7b118557f51ed71f7be2f5288dca43cee1528887	3D	(1.02148438, 1.02148438, 5.0)	(512, 512, 96)	-757.165714	-1024	2976	9cb50460a34aed7398dfa856c6290498e291d330	(1.02148438, 1.02148438, 5.0)	(512, 512, 96)	(142, 167, 33, 224, 157, 39)	352787	2	(247.3514528596575, 258.44380036679354, 53.360154994373374)	(-8.834354533553466, 117.49630518251792, -38.699225028133014)	0.593578563	0.533889854	145.7833116	273.058779	242.6325292	205.4837268	229.3954639	255.1677188	1839543.34	162.0818376	0.4299889	168849.6753	0.091788908	1840543.294	-783	-292	1.34E+11	4.737983784	263	3.858520862	484	158.5650598	-583.3866923	-642	-987	1471
249	0	v3.0.1	1.21.6	2.2.0	1.0.1	3.7.1	{'minimumROIDimensions': 2, 'minimumROISize': None, 'normalize': False, 'normalizeScale': 1, 'removeOutliers': None, 'resampledPixelSpacing': None, 'interpolator': 'sitkBSpline', 'preCrop': False, 'padDistance': 5, 'distances': [1], 'force2D': False, 'force2Ddimension': 0, 'resegmentRange': None, 'label': 1, 'additionalInfo': True}	{'Original': {}}	05ed06c2743b4ea05fc7ecdd7e3a07e18a2221a0	3D	(1.0859375000000002, 1.0859375000000002, 4.999999999999999)	(512, 512, 79)	-786.4129722	-1024	2976	0d63211eec77835dd762e2af6fe9dfd8035c6cc5	(1.0859375000000002, 1.0859375000000002, 4.999999999999999)	(512, 512, 79)	(122, 134, 2, 239, 193, 51)	769626	10	(250.58864175586584, 241.8178271004358, 25.653071751733957)	(-5.876396843239434, 99.59904661687958, -52.23470224133024)	0.808585639	0.711298585	197.0637749	277.0478941	296.2921911	271.1772696	267.3811005	304.4775984	4535691.671	224.0169486	0.434666101	304853.1613	0.067212056	4537946.761	-849	-390	3.83E+11	4.590863685	204	5.869919386	1574	146.3843823	-678.1701593	-744	-1024	2598
250	0	v3.0.1	1.21.6	2.2.0	1.0.1	3.7.1	{'minimumROIDimensions': 2, 'minimumROISize': None, 'normalize': False, 'normalizeScale': 1, 'removeOutliers': None, 'resampledPixelSpacing': None, 'interpolator': 'sitkBSpline', 'preCrop': False, 'padDistance': 5, 'distances': [1], 'force2D': False, 'force2Ddimension': 0, 'resegmentRange': None, 'label': 1, 'additionalInfo': True}	{'Original': {}}	7f6c4f16c85b82dbc94990a9b131f9efcf9795b3	3D	(0.9765625, 0.9765625, 4.999999999999999)	(512, 512, 119)	-829.3089711	-1024	2976	b5e4a04ad55ed24d48d0c0790ba61484af4ed22c	(0.9765625, 0.9765625, 4.999999999999999)	(512, 512, 119)	(123, 171, 5, 283, 165, 56)	981713	1	(254.29831732899532, 257.81503046205967, 31.33137587054465)	(-1.6617994834030014, 116.77249068560513, -368.8431206472768)	0.808853689	0.479530353	149.0692493	310.8650962	338.7025109	279.2528074	276.7447868	339.3115557	4679810.007	251.4443799	0.472259668	286498.321	0.061220075	4681172.371	-900	-632	6.51E+11	3.654715215	89	12.09437455	511	98.84335835	-799.4423289	-853	-1024	1535
251	0	v3.0.1	1.21.6	2.2.0	1.0.1	3.7.1	{'minimumROIDimensions': 2, 'minimumROISize': None, 'normalize': False, 'normalizeScale': 1, 'removeOutliers': None, 'resampledPixelSpacing': None, 'interpolator': 'sitkBSpline', 'preCrop': False, 'padDistance': 5, 'distances': [1], 'force2D': False, 'force2Ddimension': 0, 'resegmentRange': None, 'label': 1, 'additionalInfo': True}	{'Original': {}}	1577ed3b78f21573b512968ae8e7cc3c4edd5ca5	3D	(0.921875, 0.921875, 5.0)	(512, 512, 64)	-701.6352301	-1024	2976	fa53e71d8781e3e7db4167a23d5d45ad1d0a3a7f	(0.921875, 0.921875, 5.0)	(512, 512, 64)	(99, 149, 1, 307, 215, 54)	1327970	2	(252.03131320737668, 266.16350670572376, 26.36135831381733)	(-3.658633136949618, 114.36948274433908, -41.1932084309133)	0.771745774	0.597455621	186.3979444	311.9862595	328.1845199	273.4115385	284.1484352	329.6160505	5641935.282	240.7740773	0.476044175	321950.3757	0.057063819	5642899.866	-895	-606	8.62E+11	3.723584218	88	11.13351969	867	101.6474295	-790.096204	-843	-1024	1891
252	0	v3.0.1	1.21.6	2.2.0	1.0.1	3.7.1	{'minimumROIDimensions': 2, 'minimumROISize': None, 'normalize': False, 'normalizeScale': 1, 'removeOutliers': None, 'resampledPixelSpacing': None, 'interpolator': 'sitkBSpline', 'preCrop': False, 'padDistance': 5, 'distances': [1], 'force2D': False, 'force2Ddimension': 0, 'resegmentRange': None, 'label': 1, 'additionalInfo': True}	{'Original': {}}	04114515a938cb9c79f479afcebb0aa7ce2280bc	3D	(0.9765625, 0.9765625, 4.999999999999999)	(512, 512, 86)	-757.1542195	-1024	2976	7fd0dcd37cc4f6b75d543bdd9f6a3eae5b0aae59	(0.9765625, 0.9765625, 4.999999999999999)	(512, 512, 86)	(118, 160, 25, 274, 190, 50)	867616	4	(243.21166161066648, 264.14073276656956, 49.04034157968502)	(-12.488611708333508, 122.94993434235306, -30.29829210157496)	0.756978281	0.541667803	163.4494692	301.7522331	312.8513747	264.3060198	269.0868307	322.7091787	4135807.554	228.4198867	0.465565114	267635.617	0.064711816	4137115.479	-880	-562	5.24E+11	3.980318482	112	10.11057018	350	108.3116239	-759.5787318	-812	-1024	1374
253	0	v3.0.1	1.21.6	2.2.0	1.0.1	3.7.1	{'minimumROIDimensions': 2, 'minimumROISize': None, 'normalize': False, 'normalizeScale': 1, 'removeOutliers': None, 'resampledPixelSpacing': None, 'interpolator': 'sitkBSpline', 'preCrop': False, 'padDistance': 5, 'distances': [1], 'force2D': False, 'force2Ddimension': 0, 'resegmentRange': None, 'label': 1, 'additionalInfo': True}	{'Original': {}}	843c536b124d49d24861a9002320118499cf6349	3D	(0.9765625, 0.9765625, 4.999999999999999)	(512, 512, 64)	-746.9138853	-1024	2852	98b0ed0072e9123e9e7659eb47925bf3dd6541b1	(0.9765625, 0.9765625, 4.999999999999999)	(512, 512, 64)	(105, 177, 4, 301, 199, 49)	993577	19	(254.49806205256363, 286.2335037948745, 25.93306205759594)	(-1.4667362767933412, 124.5249060496821, 2.6653102879796933)	0.657101996	0.531771385	179.6340432	337.8031395	328.4346219	262.2723273	294.957443	332.3002793	4735432.665	221.971117	0.454156686	300274.3184	0.063410113	4737744.331	-885	-542	6.09E+11	3.972490609	110	8.978258688	1034	115.982172	-763.8101919	-824	-1004	2038
254	0	v3.0.1	1.21.6	2.2.0	1.0.1	3.7.1	{'minimumROIDimensions': 2, 'minimumROISize': None, 'normalize': False, 'normalizeScale': 1, 'removeOutliers': None, 'resampledPixelSpacing': None, 'interpolator': 'sitkBSpline', 'preCrop': False, 'padDistance': 5, 'distances': [1], 'force2D': False, 'force2Ddimension': 0, 'resegmentRange': None, 'label': 1, 'additionalInfo': True}	{'Original': {}}	2641ae305b221e6fccc2f6c70a63bf9c2684abc4	3D	(0.9765625, 0.9765625, 4.999999999999999)	(512, 512, 75)	-752.7157218	-1024	2976	15fcf11d4d57f4d7c34cc5c320cf5710c6281c55	(0.9765625, 0.9765625, 4.999999999999999)	(512, 512, 75)	(113, 165, 5, 262, 182, 45)	755362	1	(245.2572144216945, 263.4720676973425, 26.349541014771724)	(-10.491001541313977, 122.29694111068602, -3.752294926141417)	0.695342482	0.603433068	170.5093368	282.5654508	279.3747843	253.2281841	260.5793763	293.1708313	3600413.799	196.4797617	0.447545256	253833.4068	0.070501176	3601846.695	-849	-456	3.89E+11	4.387092093	176	7.072336562	240	129.2977215	-694.9717553	-748	-1024	1264
255	0	v3.0.1	1.21.6	2.2.0	1.0.1	3.7.1	{'minimumROIDimensions': 2, 'minimumROISize': None, 'normalize': False, 'normalizeScale': 1, 'removeOutliers': None, 'resampledPixelSpacing': None, 'interpolator': 'sitkBSpline', 'preCrop': False, 'padDistance': 5, 'distances': [1], 'force2D': False, 'force2Ddimension': 0, 'resegmentRange': None, 'label': 1, 'additionalInfo': True}	{'Original': {}}	34844022dba663b95f1bc3e3e21f76a5b4a95ebe	3D	(0.9765625, 0.9765625, 4.999999999999999)	(512, 512, 64)	-776.2699679	-1024	2976	5739a50ad814ef14ae7ff9aca316def6c0fd6554	(0.9765625, 0.9765625, 4.999999999999999)	(512, 512, 64)	(122, 186, 7, 262, 169, 47)	829506	2	(246.37779473566195, 269.49933333815545, 28.47751673887832)	(-9.396684828455136, 128.18294271304245, -3.6124163056084058)	0.741329306	0.518867866	154.272014	297.3242789	301.8817151	253.7401981	257.9770574	307.5403029	3954188.029	220.4152013	0.489750923	246914.7719	0.062443862	3955392.838	-884	-541	5.06E+11	3.98434714	121	9.437601726	1320	116.9051558	-762.0618838	-824	-1024	2344
256	0	v3.0.1	1.21.6	2.2.0	1.0.1	3.7.1	{'minimumROIDimensions': 2, 'minimumROISize': None, 'normalize': False, 'normalizeScale': 1, 'removeOutliers': None, 'resampledPixelSpacing': None, 'interpolator': 'sitkBSpline', 'preCrop': False, 'padDistance': 5, 'distances': [1], 'force2D': False, 'force2Ddimension': 0, 'resegmentRange': None, 'label': 1, 'additionalInfo': True}	{'Original': {}}	4025ed535eef30e349078363930495576c5cb060	3D	(0.9765625, 0.9765625, 4.999999999999999)	(512, 512, 96)	-740.9995655	-1024	2976	9c9a40807be96d173d5cf761c728a2d0c233d1e6	(0.9765625, 0.9765625, 4.999999999999999)	(512, 512, 96)	(138, 177, 25, 232, 164, 36)	369098	16	(246.72706435689167, 273.20118505112464, 43.077334474854915)	(-9.055601213972977, 131.79803227648893, -19.613327625725475)	0.555736469	0.52304118	138.4263225	264.6566421	233.4197199	197.1446295	226.9031988	240.045915	1758615.375	147.0793478	0.458710162	153600.6336	0.087341801	1759996.414	-782	-315	1.51E+11	4.489724807	217	4.45263135	380	146.6879278	-610.3490401	-677	-951	1331
257	0	v3.0.1	1.21.6	2.2.0	1.0.1	3.7.1	{'minimumROIDimensions': 2, 'minimumROISize': None, 'normalize': False, 'normalizeScale': 1, 'removeOutliers': None, 'resampledPixelSpacing': None, 'interpolator': 'sitkBSpline', 'preCrop': False, 'padDistance': 5, 'distances': [1], 'force2D': False, 'force2Ddimension': 0, 'resegmentRange': None, 'label': 1, 'additionalInfo': True}	{'Original': {}}	0f1af031c6aee150010ec8de66e64fc6bf8771df	3D	(0.9765625, 0.9765625, 4.999999999999999)	(512, 512, 64)	-737.110756	-1024	2976	19a7bfebdaea47b5083a3090aed2ad29261757f8	(0.9765625, 0.9765625, 4.999999999999999)	(512, 512, 64)	(123, 165, 9, 260, 181, 42)	586024	2	(237.22315809591416, 267.7284667522149, 28.211960602296152)	(-18.336759671958816, 126.45358081270984, 0.5598030114806818)	0.611641209	0.542977715	157.7191923	290.4708389	277.3635996	237.942895	252.1423103	278.2372299	2793252.667	177.663935	0.469651867	204227.8126	0.073114693	2794380.188	-808	-462	2.83E+11	4.187790624	140	6.59807474	137	111.1969011	-677.0322973	-726	-1024	1161
258	0	v3.0.1	1.21.6	2.2.0	1.0.1	3.7.1	{'minimumROIDimensions': 2, 'minimumROISize': None, 'normalize': False, 'normalizeScale': 1, 'removeOutliers': None, 'resampledPixelSpacing': None, 'interpolator': 'sitkBSpline', 'preCrop': False, 'padDistance': 5, 'distances': [1], 'force2D': False, 'force2Ddimension': 0, 'resegmentRange': None, 'label': 1, 'additionalInfo': True}	{'Original': {}}	8841f6a2070cf155f35cc33e6d6c591f8816433d	3D	(0.9765625, 0.9765625, 4.999999999999999)	(512, 512, 96)	-757.9881545	-1024	2976	5bf9c35c4ff45e56969da559171994783f65e4c5	(0.9765625, 0.9765625, 4.999999999999999)	(512, 512, 96)	(112, 168, 19, 272, 194, 52)	896586	2	(243.61279899529995, 273.5379573180933, 44.60872576640724)	(-12.09687598115238, 122.12691144345047, -22.45637116796391)	0.816740452	0.607181725	171.0845056	281.7682066	305.7563384	269.0863657	267.9360773	310.3789567	4273979.465	230.1314923	0.432083995	294761.596	0.068966545	4275255.203	-868	-503	5.06E+11	4.178002473	133	8.057149818	507	118.2366559	-731.8432978	-788	-1016	1523
259	0	v3.0.1	1.21.6	2.2.0	1.0.1	3.7.1	{'minimumROIDimensions': 2, 'minimumROISize': None, 'normalize': False, 'normalizeScale': 1, 'removeOutliers': None, 'resampledPixelSpacing': None, 'interpolator': 'sitkBSpline', 'preCrop': False, 'padDistance': 5, 'distances': [1], 'force2D': False, 'force2Ddimension': 0, 'resegmentRange': None, 'label': 1, 'additionalInfo': True}	{'Original': {}}	432298a1126b0dfb62f748ecddd6be63c6e60b30	3D	(0.90234375, 0.90234375, 5.0)	(512, 512, 59)	-664.6393217	-1024	2976	365a34c4cf7b1135e15532dd3127a26852610bd4	(0.90234375, 0.90234375, 5.0)	(512, 512, 59)	(114, 158, 0, 291, 213, 47)	770490	2	(251.10312009240872, 279.4898090825319, 24.145245233552675)	(-4.41866897911558, 116.19588241431586, 42.72622616776337)	0.688513104	0.583364075	169.84025	291.1393712	274.4484315	249.2320084	266.1225745	293.8549253	3135243.559	200.4532722	0.432163937	239708.3288	0.076456047	3136758.186	-860	-413	4.04E+11	4.427711885	191	5.136277668	487	142.1620571	-699.2036548	-767	-1004	1491
260	0	v3.0.1	1.21.6	2.2.0	1.0.1	3.7.1	{'minimumROIDimensions': 2, 'minimumROISize': None, 'normalize': False, 'normalizeScale': 1, 'removeOutliers': None, 'resampledPixelSpacing': None, 'interpolator': 'sitkBSpline', 'preCrop': False, 'padDistance': 5, 'distances': [1], 'force2D': False, 'force2Ddimension': 0, 'resegmentRange': None, 'label': 1, 'additionalInfo': True}	{'Original': {}}	cb7c69d52eece20d7ab58286900c97ff5505edbc	3D	(1.015625, 1.015625, 5.0)	(512, 512, 64)	-732.1465091	-1024	2976	3bd845c35221fde3e6b813446b2d9a330a43e491	(1.015625, 1.015625, 5.0)	(512, 512, 64)	(126, 164, 1, 264, 199, 53)	1108373	2	(258.6016286935896, 269.9388148213643, 26.32694408831684)	(2.642279141926906, 109.15660880294817, -36.36527955841581)	0.792743901	0.613183264	186.7758453	304.600364	321.4180996	279.6656765	273.520088	326.6522847	5715193.783	241.4700809	0.488970704	316146.6556	0.055316874	5716401.276	-893	-617	7.17E+11	3.726375229	86	12.87248523	2051	99.63335806	-788.7413136	-840	-993	3044
261	0	v3.0.1	1.21.6	2.2.0	1.0.1	3.7.1	{'minimumROIDimensions': 2, 'minimumROISize': None, 'normalize': False, 'normalizeScale': 1, 'removeOutliers': None, 'resampledPixelSpacing': None, 'interpolator': 'sitkBSpline', 'preCrop': False, 'padDistance': 5, 'distances': [1], 'force2D': False, 'force2Ddimension': 0, 'resegmentRange': None, 'label': 1, 'additionalInfo': True}	{'Original': {}}	d6afc5e9247306c000c6b8170be4ab781d33b4cf	3D	(0.9765625, 0.9765625, 4.999999999999999)	(512, 512, 64)	-744.3210499	-1024	2976	14cc550946cfcb81af564e698f4c0e099d5c1f0f	(0.9765625, 0.9765625, 4.999999999999999)	(512, 512, 64)	(117, 172, 1, 283, 187, 50)	948334	4	(258.07621470916365, 268.7643425206731, 25.9589648794623)	(2.0275534269176205, 117.46517824284484, -30.205175602688485)	0.743267672	0.592028437	179.7840124	303.6746232	309.5980986	255.9949665	278.7243504	320.1106119	4520721.237	225.7115302	0.434719386	304144.7113	0.067277918	4522008.896	-858	-460	5.05E+11	4.287484009	186	6.174074327	937	131.5099962	-707.905354	-770	-980	1917
[truncated: 81 more columns]
